# Supplementary material for: Genetic diversity and dynamics of plum pox virus populations in the alternative host American plum
Source: Arch Virol. 2026 Jan 26;171(3):65. doi: 10.1007/s00705-025-06502-3 (PMC12835043; doi:10.1007/s00705-025-06502-3)
Supplement: Supplementary file 1 — Supplementary file1 (XLSX 11 KB) [file 705_2025_6502_MOESM1_ESM.xlsx]

## Sheet: Sheet1
Sample Name	Host	Timepoint	Total Reads	Reads Mapped PPV	Viral Reads per Million	Mean PPV Coverage	Fraction PPV Coverage	Total # PPV Variants
Pp Inoc 1	Peach	60d post inoculation	55423422	42952	774.979	649.3	1	85
Pp Inoc 2	Peach	60d post inoculation	50958636	841912	16521.5	12701.2	1	87
Pp Inoc 3	Peach	60d post inoculation	54063588	1063094	19663.8	16069.6	1	51
Pp Inoc 4	Peach	60d post inoculation	51853034	2247148	43336.9	33935.1	1	43
Pp CID2 1	Peach	60d post CID2	57209874	25995	454.38	392.77	1	105
Pp CID2 2	Peach	60d post CID2	48301180	11149	230.823	168.11	1	185
Pp CID2 3	Peach	60d post CID2	53458994	10601	198.302	159.81	1	184
Pp CID2 4	Peach	60d post CID2	53047874	999916	18849.3	15105.4	1	36
Pa Inoc 1	American plum	60d post inoculation	77100740	7440	96.4971	111.7	1	183
Pa Inoc 2	American plum	60d post inoculation	12689376	6543	515.628	98.41	1	147
Pa Inoc 3	American plum	60d post inoculation	54674632	9508	173.901	143.14	1	180
Pa Inoc 4	American plum	60d post inoculation	71835572	14002	194.917	209.91	1	130
Pa CID2 1	American plum	60d post CID2	129793556	3056	23.5451	45.41	1	75
Pa CID2 2	American plum	60d post CID2	56484438	1560	27.6182	23.38	0.99	37
Pa CID2 3	American plum	60d post CID2	55672068	74333	1335.19	1122.61	1	43
Pa CID2 4	American plum	60d post CID2	56293742	816974	14512.7	12324	1	45
