# Supplementary material for: Genetic diversity and dynamics of plum pox virus populations in the alternative host American plum
Source: Arch Virol. 2026 Jan 26;171(3):65. doi: 10.1007/s00705-025-06502-3 (PMC12835043; doi:10.1007/s00705-025-06502-3)
Supplement: Supplementary file 2 — Supplementary file2 (XLSX 152 KB) [file 705_2025_6502_MOESM2_ESM.xlsx]

## Sheet: All Variants
Region	Type	Reference	Allele	Length	Protein Region	Amino acid change	Sample count	Total number of samples	Host	APlum Inoc1	APlum Inoc2	APlum Inoc3	APlum Inoc4	Aplum CID2 1	Aplum CID2 2	Aplum CID2 3	Aplum CID2 4	Peach Inoc1	Peach Inoc2	Peach Inoc3	Peach Inoc4	Peach CID2 1	Peach CID2 2	Peach CID2 3	Peach CID2 4
41	SNV	A	C	1		None	1	16	American plum	0	0	0	0	0	0	2.7027	0	0	0	0	0	0	0	0	0
61	SNV	T	C	1		None	3	16	American plum	43.75	0	11.1111	0	0	0	0	45.977	0	0	0	0	0	0	0	0
89	SNV	A	C	1		None	13	16	Shared	95.8333	0	100	100	0	0	99.4898	99.4806	100	99.5085	99.5224	99.6327	97.2477	100	97.7778	98.6301
91	SNV	C	A	1		None	2	16	Peach	0	0	0	0	0	0	0	0	0	0	0	0	1.63934	0	0	1.37061
117	SNV	A	G	1		None	1	16	American plum	0	0	0	2.35294	0	0	0	0	0	0	0	0	0	0	0	0
143	SNV	C	T	1		None	1	16	Peach	0	0	0	0	0	0	0	0	0	0	0	0	1.12994	0	0	0
151	SNV	C	G	1	P1	P1 protein:p.Ser2*	1	16	American plum	0	0	0	1.92308	0	0	0	0	0	0	0	0	0	0	0	0
152	SNV	A	T	1	P1	None	1	16	American plum	0	0	0	0	0	0	1.14286	0	0	0	0	0	0	0	0	0
165	Deletion	G	-	1	P1	P1 protein:p.Gly7fs	1	16	American plum	0	0	2.66667	0	0	0	0	0	0	0	0	0	0	0	0	0
186	SNV	G	A	1	P1	P1 protein:p.Asp14Asn	1	16	Peach	0	0	0	0	0	0	0	0	0	0	0	0	1.04167	0	0	0
188	SNV	T	C	1	P1	None	1	16	Peach	0	0	0	0	0	0	0	0	0	0	0	0	1.04167	0	0	0
192	SNV	G	A	1	P1	P1 protein:p.Ala16Thr	5	16	Shared	0	0	0	9.82143	0	0	0	0	5.92105	0	0	9.5095	8	0	2.29885	0
199	SNV	A	T	1	P1	P1 protein:p.His18Leu	1	16	Peach	0	0	0	0	0	0	0	0	0	0	0	0	0	2.38095	0	0
212	SNV	A	T	1	P1	None	1	16	American plum	5.35714	0	0	0	0	0	0	0	0	0	0	0	0	0	0	0
227	SNV	G	C	1	P1	P1 protein:p.Lys27Asn	1	16	American plum	0	0	2.5641	0	0	0	0	0	0	0	0	0	0	0	0	0
228	SNV	G	T	1	P1	P1 protein:p.Ala28Ser	2	16	Peach	0	0	0	0	0	0	0	0	0	1.22669	0	0	0	2.15054	0	0
228	SNV	G	C	1	P1	P1 protein:p.Ala28Pro	1	16	Peach	0	0	0	0	0	0	0	0	0	0	0	0	0	2.15054	0	0
228	SNV	G	A	1	P1	P1 protein:p.Ala28Thr	4	16	American plum	5.55556	0	2.53165	1.75439	0	0	96.817	0	0	0	0	0	0	0	0	0
233	SNV	G	T	1	P1	P1 protein:p.Trp29Cys	1	16	Peach	0	0	0	0	0	0	0	0	0	0	0	0	0	3.52941	0	0
233	SNV	G	A	1	P1	P1 protein:p.Trp29*	1	16	American plum	0	0	0	0	20	0	0	0	0	0	0	0	0	0	0	0
253	SNV	A	G	1	P1	P1 protein:p.Gln36Arg	1	16	American plum	0	0	2.1978	0	0	0	0	0	0	0	0	0	0	0	0	0
257	SNV	C	G	1	P1	None	1	16	Peach	0	0	0	0	0	0	0	0	0	0	0	0	0	0	2.29885	0
285	SNV	G	T	1	P1	P1 protein:p.Ala47Ser	1	16	Peach	0	0	0	0	0	0	0	0	0	0	0	0	0	2.65487	0	0
299	SNV	C	T	1	P1	None	1	16	Peach	0	0	0	0	0	0	0	0	0	1.43731	0	0	0	0	0	0
317	SNV	C	A	1	P1	P1 protein:p.Ser57Arg	1	16	Peach	0	0	0	0	0	0	0	0	0	0	0	0	0	0	2.32558	0
332	SNV	T	A	1	P1	None	6	16	Shared	0	0	28	0	0	0	0	0	6.31868	0	39.4086	0	12.0172	6.54206	2.43902	0
336	SNV	A	G	1	P1	P1 protein:p.Lys64Glu	1	16	Peach	0	0	0	0	0	0	0	0	0	0	0	0	0	1.85185	0	0
337	SNV	A	G	1	P1	P1 protein:p.Lys64Arg	1	16	American plum	0	0	0	1.73913	0	0	0	0	0	0	0	0	0	0	0	0
337	SNV	A	T	1	P1	P1 protein:p.Lys64Ile	1	16	American plum	0	0	2.04082	0	0	0	0	0	0	0	0	0	0	0	0	0
345	SNV	G	T	1	P1	P1 protein:p.Glu67*	1	16	Peach	0	0	0	0	0	0	0	0	0	0	0	0	0	2.80374	0	0
348	SNV	G	T	1	P1	P1 protein:p.Glu68*	1	16	American plum	0	0	1.9802	0	0	0	0	0	0	0	0	0	0	0	0	0
360	SNV	C	A	1	P1	P1 protein:p.Pro72Thr	1	16	American plum	0	0	2.1978	0	0	0	0	0	0	0	0	0	0	0	0	0
393	SNV	G	T	1	P1	P1 protein:p.Val83Phe	1	16	American plum	0	0	0	1.53846	0	0	0	0	0	0	0	0	0	0	0	0
397	SNV	C	A	1	P1	P1 protein:p.Thr84Lys	1	16	American plum	3.27869	0	0	0	0	0	0	0	0	0	0	0	0	0	0	0
416	SNV	A	G	1	P1	None	16	16	Shared	100	100	100	100	100	100	100	99.7933	99.1098	99.616	99.7105	99.7482	99.1453	100	100	99.7715
444	SNV	A	T	1	P1	P1 protein:p.Ile100Phe	1	16	American plum	0	0	2.17391	0	0	0	0	0	0	0	0	0	0	0	0	0
457	SNV	T	C	1	P1	P1 protein:p.Leu104Pro	4	16	Shared	0	0	0	0	0	0	0	1.48832	1.09589	0	1.06507	0	1.27119	0	0	0
463	SNV	A	T	1	P1	P1 protein:p.Lys106Ile	1	16	American plum	0	0	0	1.5748	0	0	0	0	0	0	0	0	0	0	0	0
490	SNV	T	C	1	P1	P1 protein:p.Phe115Ser	1	16	American plum	3.50877	0	0	0	0	0	0	0	0	0	0	0	0	0	0	0
509	SNV	G	A	1	P1	None	1	16	American plum	0	0	0	0	0	0	2.1978	0	0	0	0	0	0	0	0	0
510	SNV	G	C	1	P1	P1 protein:p.Asp122His	1	16	American plum	0	2.85714	0	0	0	0	0	0	0	0	0	0	0	0	0	0
534	SNV	G	T	1	P1	P1 protein:p.Val130Phe	1	16	Peach	0	0	0	0	0	0	0	0	0	0	0	0	0	0	1.73913	0
544	SNV	G	A	1	P1	P1 protein:p.Cys133Tyr	5	16	Shared	0	10.1266	0	0	0	0	0	0	2.0979	12.4188	0	0	1.85874	0	1.63934	0
547	SNV	A	T	1	P1	P1 protein:p.Glu134Val	1	16	American plum	0	0	2.58621	0	0	0	0	0	0	0	0	0	0	0	0	0
558	SNV	T	C	1	P1	P1 protein:p.Trp138Arg	1	16	American plum	0	0	0	1.17647	0	0	0	0	0	0	0	0	0	0	0	0
562	SNV	T	C	1	P1	P1 protein:p.Val139Ala	1	16	American plum	0	0	0	1.23457	0	0	0	0	0	0	0	0	0	0	0	0
569	SNV	C	T	1	P1	None	9	16	Shared	3.0303	0	0	81.4815	0	0	0	0	57.2127	0	1.21727	88.5197	63.4615	65.8333	59.4203	98.6655
572	SNV	T	C	1	P1	None	1	16	American plum	0	0	0	1.23457	0	0	0	0	0	0	0	0	0	0	0	0
584	SNV	G	T	1	P1	P1 protein:p.Glu146Asp	1	16	American plum	0	3.57143	0	0	0	0	0	0	0	0	0	0	0	0	0	0
608	SNV	A	G	1	P1	None	1	16	Peach	0	0	0	0	0	0	0	0	0	0	0	0	0	0	1.40845	0
616	SNV	A	G	1	P1	P1 protein:p.Lys157Arg	1	16	American plum	2.89855	0	0	0	0	0	0	0	0	0	0	0	0	0	0	0
620	SNV	G	A	1	P1	None	1	16	American plum	0	0	2.04082	0	0	0	0	0	0	0	0	0	0	0	0	0
631	SNV	C	T	1	P1	P1 protein:p.Thr162Ile	1	16	Peach	0	0	0	0	0	0	0	0	0	0	0	0	0	1.53846	0	0
645	SNV	T	C	1	P1	P1 protein:p.Ser167Pro	2	16	Shared	0	0	0	0	0	0	1.05402	0	0	0	0	0	0	1.51515	0	0
658	SNV	T	A	1	P1	P1 protein:p.Leu171Gln	1	16	American plum	0	0	2.17391	0	0	0	0	0	0	0	0	0	0	0	0	0
678	SNV	G	T	1	P1	P1 protein:p.Val178Phe	1	16	American plum	0	2.43902	0	0	0	0	0	0	0	0	0	0	0	0	0	0
681	SNV	G	coat protein:p.Pro30Leu	1	P1	P1 protein:p.Ala179Ser	4	16	Shared	0	2.38095	0	0	0	0	0	0	1.32159	1.68634	0	0	0	2.12766	0	0
706	Deletion	A	-	1	P1	P1 protein:p.Val189fs	1	16	Peach	0	0	0	0	0	0	0	0	0	0	0	0	0	0	1.48148	0
726	Deletion	C	-	1	P1	P1 protein:p.Arg194fs	1	16	American plum	0	2.10526	0	0	0	0	0	0	0	0	0	0	0	0	0	0
729	SNV	A	G	1	P1	P1 protein:p.Lys195Glu	1	16	American plum	0	0	1.6	0	0	0	0	0	0	0	0	0	0	0	0	0
744	SNV	A	G	1	P1	P1 protein:p.Asn200Asp	7	16	American plum	25.6881	5	5.88235	4.32692	20.5128	18.75	0	20.8593	0	0	0	0	0	0	0	0
788	SNV	T	C	1	P1	None	1	16	American plum	0	0	0	1.04712	0	0	0	0	0	0	0	0	0	0	0	0
812	SNV	A	G	1	P1	None	1	16	Peach	0	0	0	0	0	0	0	0	0	0	1.27666	0	0	0	0	0
814	SNV	G	T	1	P1	P1 protein:p.Arg223Leu	1	16	Peach	0	0	0	0	0	0	0	0	0	0	0	0	0	0	1.85185	0
832	SNV	A	G	1	P1	P1 protein:p.Asp229Gly	1	16	American plum	0	0	0	1.17647	0	0	0	0	0	0	0	0	0	0	0	0
834	SNV	G	T	1	P1	P1 protein:p.Glu230*	1	16	American plum	0	0	1.6129	0	0	0	0	0	0	0	0	0	0	0	0	0
864	SNV	G	C	1	P1	P1 protein:p.Ala240Pro	1	16	American plum	0	2.08333	0	0	0	0	0	0	0	0	0	0	0	0	0	0
874	SNV	G	C	1	P1	P1 protein:p.Ser243Thr	1	16	Peach	0	0	0	0	0	0	0	0	0	0	0	0	0	0	1.62602	0
884	SNV	T	C	1	P1	None	16	16	Shared	100	100	100	99.2481	100	100	100	99.8711	100	99.6983	99.8758	99.7867	100	100	100	99.6587
900	Deletion	G	-	1	P1	P1 protein:p.Glu253fs	1	16	American plum	0	2.22222	0	0	0	0	0	0	0	0	0	0	0	0	0	0
902	SNV	G	T	1	P1	None	1	16	Peach	0	0	0	0	0	0	0	0	0	1.2899	0	0	0	0	0	0
919	SNV	T	C	1	P1	P1 protein:p.Met258Thr	1	16	American plum	0	0	0	1.25786	0	0	0	0	0	0	0	0	0	0	0	0
920	SNV	G	T	1	P1	P1 protein:p.Met258Ile	1	16	Peach	0	0	0	0	0	0	0	0	0	0	0	0	0	0	1.44928	0
927	SNV	T	G	1	P1	P1 protein:p.Phe261Val	1	16	American plum	0	0	2.38095	0	0	0	0	0	0	0	0	0	0	0	0	0
932	SNV	G	T	1	P1	None	1	16	Peach	0	0	0	0	0	0	0	0	0	0	0	0	1.52439	0	0	0
935	SNV	A	G	1	P1	None	5	16	Peach	0	0	0	0	0	0	0	0	9.80736	0	0	0	8.60534	11.465	5.71429	45.7522
955	SNV	A	C	1	P1	P1 protein:p.Asp270Ala	1	16	Peach	0	0	0	0	0	0	0	0	0	0	0	0	0	1.63934	0	0
956	SNV	C	T	1	P1	None	8	16	American plum	35.7143	11.2903	20.5479	6.16438	36.6667	55.5556	1.07672	52.3284	0	0	0	0	0	0	0	0
962	SNV	G	T	1	P1	P1 protein:p.Met272Ile	1	16	Peach	0	0	0	0	0	0	0	0	0	0	0	0	0	0	1.85185	0
968	SNV	G	T	1	P1	None	1	16	Peach	0	0	0	0	0	0	0	0	0	0	0	0	0	1.7094	0	0
977	SNV	G	T	1	P1	None	1	16	Peach	0	0	0	0	0	0	0	0	0	0	0	0	0	0	2.58621	0
1014	SNV	C	A	1	P1	P1 protein:p.Leu290Ile	1	16	American plum	0	0	0	1.53846	0	0	0	0	0	0	0	0	0	0	0	0
1026	SNV	C	T	1	P1	P1 protein:p.Arg294Trp	1	16	American plum	3.84615	0	0	0	0	0	0	0	0	0	0	0	0	0	0	0
1041	SNV	A	C	1	P1	P1 protein:p.Lys299Gln	1	16	American plum	0	0	0	1.02041	0	0	0	0	0	0	0	0	0	0	0	0
1059	SNV	A	T	1	P1	P1 protein:p.Ile305Leu	1	16	American plum	0	0	3.77358	0	0	0	0	0	0	0	0	0	0	0	0	0
1094	SNV	G	C	1	HC-Pro	HC-Pro protein:p.Trp8Cys	1	16	American plum	0	0	2.04082	0	0	0	0	0	0	0	0	0	0	0	0	0
1097	SNV	T	C	1	HC-Pro	None	5	16	Peach	0	0	0	0	0	0	0	0	11.0476	0	0	0	10.5096	12.766	9.16667	52.8698
1098	SNV	G	T	1	HC-Pro	HC-Pro protein:p.Gly10Cys	1	16	Peach	0	0	0	0	0	0	0	0	0	0	0	0	0	2.11268	0	0
1111	SNV	C	T	1	HC-Pro	HC-Pro protein:p.Ser14Leu	1	16	Peach	0	0	0	0	0	0	0	0	0	0	0	0	0	1.45985	0	0
1118	SNV	G	T	1	HC-Pro	HC-Pro protein:p.Met16Ile	1	16	American plum	0	0	3.09278	0	0	0	0	0	0	0	0	0	0	0	0	0
1128	SNV	C	T	1	HC-Pro	None	1	16	American plum	0	4.16667	0	0	0	0	0	0	0	0	0	0	0	0	0	0
1129	SNV	T	C	1	HC-Pro	HC-Pro protein:p.Leu20Pro	3	16	Shared	0	0	3.19149	0	0	0	1.39594	0	0	0	0	0	1.2987	0	0	0
1149	SNV	T	C	1	HC-Pro	HC-Pro protein:p.Cys27Arg	1	16	American plum	0	0	0	1.26582	0	0	0	0	0	0	0	0	0	0	0	0
1171	SNV	A	G	1	HC-Pro	HC-Pro protein:p.Lys34Arg	6	16	Shared	0	59.6154	0	0	0	0	0	0	13.7387	79.5334	0	0	8.11966	15.7895	13.1313	0
1178	SNV	T	C	1	HC-Pro	None	1	16	American plum	2.46914	0	0	0	0	0	0	0	0	0	0	0	0	0	0	0
1188	SNV	G	A	1	HC-Pro	HC-Pro protein:p.Ala40Thr	1	16	American plum	0	0	0	1.31579	0	0	0	0	0	0	0	0	0	0	0	0
1190	SNV	A	G	1	HC-Pro	None	1	16	American plum	0	0	1.90476	0	0	0	0	0	0	0	0	0	0	0	0	0
1211	SNV	A	G	1	HC-Pro	HC-Pro protein:p.Ile47Met	1	16	American plum	0	0	0	1.43885	0	0	0	0	0	0	0	0	0	0	0	0
1222	SNV	G	A	1	HC-Pro	HC-Pro protein:p.Gly51Glu	1	16	American plum	0	0	2.06186	0	0	0	0	0	0	0	0	0	0	0	0	0
1225	SNV	A	C	1	HC-Pro	HC-Pro protein:p.Lys52Thr	2	16	Peach	0	0	0	0	0	0	0	0	0	0	0	1.48738	1.15385	0	0	0
1238	Deletion	G	-	1	HC-Pro	HC-Pro protein:p.Gln57fs	1	16	American plum	2.06186	0	0	0	0	0	0	0	0	0	0	0	0	0	0	0
1239	SNV	C	A	1	HC-Pro	HC-Pro protein:p.Gln57Lys	1	16	American plum	0	0	0	1.41844	0	0	0	0	0	0	0	0	0	0	0	0
1253	SNV	G	T	1	HC-Pro	HC-Pro protein:p.Lys61Asn	1	16	American plum	0	0	0	1.43885	0	0	0	0	0	0	0	0	0	0	0	0
1255	SNV	A	C	1	HC-Pro	HC-Pro protein:p.Tyr62Ser	1	16	American plum	2.04082	0	0	0	0	0	0	0	0	0	0	0	0	0	0	0
1271	SNV	A	G	1	HC-Pro	None	5	16	Peach	0	0	0	0	0	0	0	0	10.6061	0	0	0	12.3552	14.1667	12.037	56.3379
1277	SNV	A	G	1	HC-Pro	None	6	16	American plum	14.2857	0	9.64912	2.98507	6.66667	23.0769	0	19.2364	0	0	0	0	0	0	0	0
1294	SNV	C	T	1	HC-Pro	HC-Pro protein:p.Ser75Leu	1	16	Peach	0	0	0	0	0	0	0	0	0	0	0	0	0	1.55039	0	0
1316	SNV	G	T	1	HC-Pro	HC-Pro protein:p.Glu82Asp	1	16	Peach	0	0	0	0	0	0	0	0	0	0	0	0	0	0	1.69492	0
1367	Deletion	A	-	1	HC-Pro	HC-Pro protein:p.Lys100fs	1	16	American plum	0	2.89855	0	0	0	0	0	0	0	0	0	0	0	0	0	0
1370	SNV	G	T	1	HC-Pro	HC-Pro protein:p.Lys100Asn	1	16	American plum	0	0	3.0303	0	0	0	0	0	0	0	0	0	0	0	0	0
1410	SNV	G	T	1	HC-Pro	HC-Pro protein:p.Glu114*	1	16	American plum	0	2.85714	0	0	0	0	0	0	0	0	0	0	0	0	0	0
1422	SNV	G	T	1	HC-Pro	HC-Pro protein:p.Asp118Tyr	1	16	Peach	0	0	0	0	0	0	0	0	0	1.59835	0	0	0	0	0	0
1459	SNV	C	T	1	HC-Pro	HC-Pro protein:p.Pro130Leu	1	16	American plum	0	0	0	1.44928	0	0	0	0	0	0	0	0	0	0	0	0
1465	SNV	C	T	1	HC-Pro	HC-Pro protein:p.Ser132Phe	1	16	Peach	0	0	0	0	0	0	0	0	0	0	0	0	0	0	1.75439	0
1495	SNV	T	G	1	HC-Pro	HC-Pro protein:p.Ile142Ser	1	16	Peach	0	0	0	0	0	0	0	0	0	0	0	0	0	2.04082	0	0
1500	SNV	G	T	1	HC-Pro	HC-Pro protein:p.Gly144Cys	1	16	Peach	0	0	0	0	0	0	0	0	0	0	0	0	0	0	1.8018	0
1506	SNV	A	C	1	HC-Pro	HC-Pro protein:p.Met146Leu	1	16	American plum	0	0	0	1.45985	0	0	0	0	0	0	0	0	0	0	0	0
1544	SNV	T	G	1	HC-Pro	HC-Pro protein:p.His158Gln	1	16	Peach	0	0	0	0	0	0	0	0	0	0	0	0	0	0	1.90476	0
1545	SNV	C	T	1	HC-Pro	None	1	16	Peach	0	0	0	0	0	0	0	0	0	0	0	0	0	0	1.88679	0
1545	Deletion	C	-	1	HC-Pro	HC-Pro protein:p.Leu159fs	1	16	Peach	0	0	0	0	0	0	0	0	0	0	0	0	0	2.04082	0	0
1547	SNV	G	A	1	HC-Pro	None	1	16	American plum	0	0	0	1.42857	0	0	0	0	0	0	0	0	0	0	0	0
1554	SNV	C	T	1	HC-Pro	None	5	16	Peach	0	0	0	0	0	0	0	0	14.3223	0	0	0	15.5738	12	10.9091	56.9478
1554	SNV	C	G	1	HC-Pro	HC-Pro protein:p.Leu162Val	1	16	American plum	2.53165	0	0	0	0	0	0	0	0	0	0	0	0	0	0	0
1574	SNV	T	C	1	HC-Pro	None	1	16	American plum	2.46914	0	0	0	0	0	0	0	0	0	0	0	0	0	0	0
1578	SNV	A	G	1	HC-Pro	HC-Pro protein:p.Thr170Ala	1	16	Peach	0	0	0	0	0	0	0	0	0	0	0	0	0	0	3.27869	0
1583	SNV	G	T	1	HC-Pro	HC-Pro protein:p.Glu171Asp	1	16	American plum	0	5.55556	0	0	0	0	0	0	0	0	0	0	0	0	0	0
1594	SNV	G	T	1	HC-Pro	HC-Pro protein:p.Ser175Ile	3	16	Shared	0	0	1.86916	2.06897	0	0	0	0	0	2.45523	0	0	0	0	0	0
1597	SNV	G	T	1	HC-Pro	HC-Pro protein:p.Gly176Val	3	16	Peach	0	0	0	0	0	0	0	0	0	2.25076	0	0	1.1811	0	4.8	0
1635	SNV	G	T	1	HC-Pro	HC-Pro protein:p.Ala189Ser	1	16	Peach	0	0	0	0	0	0	0	0	0	0	0	0	0	1.75439	0	0
1642	SNV	T	A	1	HC-Pro	HC-Pro protein:p.Val191Asp	1	16	American plum	0	0	0	0	0	13.3333	0	0	0	0	0	0	0	0	0	0
1649	Deletion	G	-	1	HC-Pro	HC-Pro protein:p.Met193fs	1	16	Peach	0	0	0	0	0	0	0	0	0	0	0	0	0	1.75439	0	0
1650	SNV	C	T	1	HC-Pro	HC-Pro protein:p.Gln194*	1	16	American plum	0	2.7027	0	0	0	0	0	0	0	0	0	0	0	0	0	0
1652	SNV	G	T	1	HC-Pro	HC-Pro protein:p.Gln194His	1	16	American plum	0	2.73973	0	0	0	0	0	0	0	0	0	0	0	0	0	0
1678	SNV	C	T	1	HC-Pro	HC-Pro protein:p.Thr203Ile	6	16	Shared	0	0	23.6842	0	0	0	0	0	10.1235	0	40.4644	0	7.46888	8.03571	2.83019	0
1695	SNV	T	C	1	HC-Pro	HC-Pro protein:p.Trp209Arg	1	16	Peach	0	0	0	0	0	0	0	0	0	0	0	0	1.65289	0	0	0
1706	SNV	A	G	1	HC-Pro	None	1	16	American plum	0	0	1.44928	0	0	0	0	0	0	0	0	0	0	0	0	0
1733	SNV	G	T	1	HC-Pro	HC-Pro protein:p.Arg221Ser	1	16	American plum	0	0	1.18343	0	0	0	0	0	0	0	0	0	0	0	0	0
1741	SNV	T	A	1	HC-Pro	HC-Pro protein:p.Phe224Tyr	1	16	American plum	2.17391	0	0	0	0	0	0	0	0	0	0	0	0	0	0	0
1743	SNV	G	T	1	HC-Pro	HC-Pro protein:p.Asp225Tyr	1	16	American plum	0	2.10526	0	0	0	0	0	0	0	0	0	0	0	0	0	0
1748	SNV	A	G	1	HC-Pro	None	6	16	Shared	0	0	0	7.76256	0	0	0	0	4.6225	0	0	10.2413	4.69136	6.17284	4.37158	0
1755	SNV	G	C	1	HC-Pro	HC-Pro protein:p.Val229Leu	1	16	Peach	0	0	0	0	0	0	0	0	0	0	0	0	0	1.25	0	0
1772	SNV	A	G	1	HC-Pro	None	1	16	American plum	1.36986	0	0	0	0	0	0	0	0	0	0	0	0	0	0	0
1793	SNV	T	C	1	HC-Pro	None	3	16	American plum	0	0	0	1.33333	2.85714	0	31.8898	0	0	0	0	0	0	0	0	0
1803	SNV	A	T	1	HC-Pro	HC-Pro protein:p.Ile245Phe	5	16	Peach	0	0	0	0	0	0	0	0	10.7089	0	0	0	9.00693	12.0482	7.109	43.1675
1804	SNV	T	C	1	HC-Pro	HC-Pro protein:p.Ile245Thr	1	16	American plum	1.24224	0	0	0	0	0	0	0	0	0	0	0	0	0	0	0
1815	SNV	G	T	1	HC-Pro	HC-Pro protein:p.Ala249Ser	1	16	Peach	0	0	0	0	0	0	0	0	0	0	0	0	0	0	1.42857	0
1819	SNV	T	G	1	HC-Pro	HC-Pro protein:p.Ile250Ser	1	16	American plum	3.77358	0	0	0	0	0	0	0	0	0	0	0	0	0	0	0
1849	SNV	T	C	1	HC-Pro	HC-Pro protein:p.Val260Ala	1	16	American plum	1.11732	0	0	0	0	0	0	0	0	0	0	0	0	0	0	0
1851	SNV	G	T	1	HC-Pro	HC-Pro protein:p.Ala261Ser	1	16	American plum	1.15607	0	0	0	0	0	0	0	0	0	0	0	0	0	0	0
1867	Deletion	T	-	1	HC-Pro	HC-Pro protein:p.Leu267fs	1	16	American plum	0	0	0	1.21212	0	0	0	0	0	0	0	0	0	0	0	0
1874	SNV	T	C	1	HC-Pro	None	1	16	Peach	0	0	0	0	0	0	0	0	0	0	0	0	0	1.49254	0	0
1904	SNV	G	A	1	HC-Pro	None	1	16	American plum	0	0	0	1.25786	0	0	0	0	0	0	0	0	0	0	0	0
1921	SNV	G	A	1	HC-Pro	HC-Pro protein:p.Arg284Gln	2	16	Shared	1.66667	0	0	0	0	0	0	0	0	0	0	0	0	0	1.38889	0
1967	SNV	C	T	1	HC-Pro	None	1	16	American plum	0	0	2.73973	0	0	0	0	0	0	0	0	0	0	0	0	0
1970	SNV	T	C	1	HC-Pro	None	1	16	Peach	0	0	0	0	0	0	0	0	0	0	0	0	0	0	2.51572	0
1988	SNV	A	C	1	HC-Pro	HC-Pro protein:p.Glu306Asp	1	16	American plum	0	3.38983	0	0	0	0	0	0	0	0	0	0	0	0	0	0
1995	SNV	A	C	1	HC-Pro	HC-Pro protein:p.Ser309Arg	1	16	American plum	0	3.50877	0	0	0	0	0	0	0	0	0	0	0	0	0	0
1997	SNV	T	C	1	HC-Pro	None	1	16	American plum	0	0	1.5748	0	0	0	0	0	0	0	0	0	0	0	0	0
2030	SNV	A	G	1	HC-Pro	None	1	16	American plum	0	0	0	0	0	10	0	0	0	0	0	0	0	0	0	0
2042	SNV	G	T	1	HC-Pro	HC-Pro protein:p.Lys324Asn	1	16	American plum	0	0	0	0	4.25532	0	0	0	0	0	0	0	0	0	0	0
2048	Deletion	G	-	1	HC-Pro	HC-Pro protein:p.Asp327fs	1	16	American plum	0	0	0	1.14943	0	0	0	0	0	0	0	0	0	0	0	0
2067	SNV	G	A	1	HC-Pro	HC-Pro protein:p.Gly333Arg	1	16	Peach	0	0	0	0	0	0	0	0	0	0	0	0	0	1.83486	0	0
2068	SNV	G	T	1	HC-Pro	HC-Pro protein:p.Gly333Val	2	16	Shared	0	5.55556	0	0	0	0	0	0	0	2.07066	0	0	0	0	0	0
2070	SNV	G	T	1	HC-Pro	HC-Pro protein:p.Gly334Cys	4	16	Shared	0	5.88235	0	1.52672	0	0	0	0	0	10.2211	0	0	0	3.0303	0	0
2073	SNV	G	T	1	HC-Pro	HC-Pro protein:p.Ala335Ser	6	16	Shared	0	0	0	60.1852	0	0	0	0	31.2808	0	0	65.0245	31.9672	25	27.4336	0
2087	SNV	A	T	1	HC-Pro	None	6	16	Shared	0	0	28.4483	0	0	0	0	0	5.48628	0	36.1603	0	6.27451	7.84314	7.92079	0
2129	Deletion	G	-	1	HC-Pro	HC-Pro protein:p.Ile354fs	1	16	American plum	0	0	0	0	5.26316	0	0	0	0	0	0	0	0	0	0	0
2132	SNV	C	G	1	HC-Pro	HC-Pro protein:p.Ile354Met	1	16	American plum	0	0	0	0	5.26316	0	0	0	0	0	0	0	0	0	0	0
2138	SNV	A	T	1	HC-Pro	None	1	16	American plum	0	0	0	0	5.12821	0	0	0	0	0	0	0	0	0	0	0
2140	SNV	A	C	1	HC-Pro	HC-Pro protein:p.Asn357Thr	1	16	American plum	0	0	0	0	5.26316	0	0	0	0	0	0	0	0	0	0	0
2142	SNV	G	T	1	HC-Pro	HC-Pro protein:p.Glu358*	1	16	American plum	0	3.63636	0	0	0	0	0	0	0	0	0	0	0	0	0	0
2170	SNV	C	T	1	HC-Pro	HC-Pro protein:p.Thr367Ile	6	16	Shared	0	0	32.7103	0	0	0	0	0	7.86749	0	40.9414	0	7.80142	8.88889	7.61905	0
2180	SNV	C	T	1	HC-Pro	None	11	16	Shared	0	80.3571	28.5714	69.1057	0	0	0	0	88.0435	99.6984	56.8409	87.9385	83.3333	86.1538	85.5769	99.5906
2188	SNV	T	C	1	HC-Pro	HC-Pro protein:p.Val373Ala	1	16	Peach	0	0	0	0	0	0	0	0	0	0	0	0	0	1.47059	0	0
2247	SNV	G	A	1	HC-Pro	HC-Pro protein:p.Ala393Thr	7	16	Shared	37.3626	3.63636	20.3704	8.46154	46.875	0	0	43.3797	0	0	0	0	0	1.48148	0	0
2276	SNV	T	G	1	HC-Pro	None	1	16	American plum	0	0	2.38095	0	0	0	0	0	0	0	0	0	0	0	0	0
2283	SNV	C	T	1	HC-Pro	HC-Pro protein:p.Pro405Ser	1	16	Peach	0	0	0	0	0	0	0	0	0	0	0	0	1	0	0	0
2287	SNV	G	T	1	HC-Pro	HC-Pro protein:p.Arg406Leu	2	16	Shared	0	0	2.32558	0	0	0	0	0	0	1.19785	0	0	0	0	0	0
2289	SNV	A	C	1	HC-Pro	HC-Pro protein:p.Ile407Leu	1	16	American plum	0	0	0	0	8.69565	0	0	0	0	0	0	0	0	0	0	0
2297	SNV	T	C	1	HC-Pro	None	6	16	Shared	0	0	0	3.8835	0	0	0	0	4.50928	0	0	11.166	7.89474	5.50459	5.12821	0
2324	SNV	G	A	1	HC-Pro	None	16	16	Shared	100	100	100	100	100	100	99.8152	99.7061	99.7312	99.733	99.7603	99.8202	100	100	100	99.7674
2337	SNV	G	C	1	HC-Pro	HC-Pro protein:p.Gly423Arg	1	16	American plum	2.5641	0	0	0	0	0	0	0	0	0	0	0	0	0	0	0
2353	SNV	G	T	1	HC-Pro	HC-Pro protein:p.Gly428Val	1	16	Peach	0	0	0	0	0	0	0	0	0	0	0	0	0	0	2.1978	0
2358	SNV	C	T	1	HC-Pro	HC-Pro protein:p.His430Tyr	1	16	American plum	0	0	2.8169	0	0	0	0	0	0	0	0	0	0	0	0	0
2381	SNV	C	T	1	HC-Pro	None	6	16	American plum	43.662	8.92857	29.7297	8.91089	29.1667	0	0	45.2091	0	0	0	0	0	0	0	0
2384	SNV	T	C	1	HC-Pro	None	1	16	Peach	0	0	0	0	0	0	0	0	0	0	0	0	0	3.0303	0	0
2396	SNV	C	T	1	HC-Pro	None	3	16	American plum	6.06061	0	0	0	25	0	98.1618	0	0	0	0	0	0	0	0	0
2405	SNV	T	C	1	HC-Pro	None	1	16	Peach	0	0	0	0	0	0	0	0	0	0	0	0	0	0	1.96078	0
2453	SNV	A	G	1	P3	None	12	16	Shared	2.63158	73.2143	19.2308	72.8261	0	0	0	0	88.2051	99.3271	57.1188	88.5195	82.5641	88.4211	91.8182	99.4801
2453	SNV	A	T	1	P3	P3 protein:p.Glu3Asp	1	16	American plum	0	0	0	2.17391	0	0	0	0	0	0	0	0	0	0	0	0
2469	SNV	G	T	1	P3	P3 protein:p.Glu9*	1	16	Peach	0	0	0	0	0	0	0	0	0	1.18824	0	0	0	0	0	0
2541	SNV	G	T	1	P3	P3 protein:p.Glu33*	2	16	Peach	0	0	0	0	0	0	0	0	0	2.77578	0	0	3.07018	0	0	0
2571	SNV	T	C	1	P3	P3 protein:p.Ser43Pro	1	16	American plum	0	0	0	2.83019	0	0	0	0	0	0	0	0	0	0	0	0
2583	SNV	T	C	1	P3	None	1	16	American plum	0	0	2.5974	0	0	0	0	0	0	0	0	0	0	0	0	0
2615	SNV	G	T	1	P3	P3 protein:p.Glu57Asp	2	16	Shared	0	3.77358	0	0	0	0	0	0	0	1.73682	0	0	0	0	0	0
2654	SNV	G	A	1	P3	None	1	16	American plum	0	0	0	0	0	0	3.74415	0	0	0	0	0	0	0	0	0
2655	SNV	G	T	1	P3	P3 protein:p.Ala71Ser	1	16	Peach	0	0	0	0	0	0	0	0	0	1.25331	0	0	0	0	0	0
2672	Deletion	G	-	1	P3	P3 protein:p.Met76fs	1	16	Peach	0	0	0	0	0	0	0	0	0	0	0	0	0	0	2.10526	0
2763	SNV	A	T	1	P3	P3 protein:p.Ser107Cys	1	16	American plum	0	3.92157	0	0	0	0	0	0	0	0	0	0	0	0	0	0
2766	SNV	G	T	1	P3	P3 protein:p.Val108Phe	1	16	American plum	0	3.92157	0	0	0	0	0	0	0	0	0	0	0	0	0	0
2776	SNV	G	T	1	P3	P3 protein:p.Gly111Val	1	16	Peach	0	0	0	0	0	0	0	0	0	0	0	0	0	0	3.48837	0
2820	SNV	G	T	1	P3	P3 protein:p.Glu126*	1	16	Peach	0	0	0	0	0	0	0	0	0	1.37979	0	0	0	0	0	0
2824	SNV	G	T	1	P3	P3 protein:p.Arg127Met	1	16	American plum	0	0	2.46914	0	0	0	0	0	0	0	0	0	0	0	0	0
2826	SNV	A	G	1	P3	P3 protein:p.Met128Val	1	16	American plum	0	0	2.5	0	0	0	0	0	0	0	0	0	0	0	0	0
2840	SNV	G	T	1	P3	None	1	16	American plum	0	0	3.79747	0	0	0	0	0	0	0	0	0	0	0	0	0
2844	SNV	T	C	1	P3	P3 protein:p.Ser134Pro	1	16	Peach	0	0	0	0	0	0	0	0	0	0	0	0	1.33929	0	0	0
2862	SNV	G	T	1	P3	P3 protein:p.Asp140Tyr	1	16	American plum	2.5	0	0	0	0	0	0	0	0	0	0	0	0	0	0	0
2874	SNV	T	C	1	P3	P3 protein:p.Ser144Pro	1	16	Peach	0	0	0	0	0	0	0	0	0	0	0	0	1.76211	0	0	0
2876	SNV	G	A	1	P3	None	16	16	Shared	100	100	100	100	100	100	100	99.8958	100	99.6825	99.7734	99.7906	100	100	98.8235	99.8434
2888	SNV	G	T	1	P3	P3 protein:p.Gln148His	1	16	Peach	0	0	0	0	0	0	0	0	0	1.35247	0	0	0	0	0	0
2901	SNV	T	C	1	P3	None	8	16	American plum	45.3488	5.76923	21.2121	6.74157	50	41.6667	1.9678	44.9259	0	0	0	0	0	0	0	0
2907	SNV	G	A	1	P3	P3 protein:p.Glu155Lys	5	16	Shared	0	0	0	0	0	0	1.41844	0	1.20482	1.29362	1.11935	1.26727	0	0	0	0
2925	SNV	G	T	1	P3	P3 protein:p.Glu161*; PIPO:p.Gly5Val	1	16	Peach	0	0	0	0	0	0	0	0	0	0	0	0	0	0	2.12766	0
2930	SNV	G	T	1	P3, PIPO	P3 protein:p.Leu162Phe; PIPO:p.Gly7*	1	16	American plum	0	0	2.5	0	0	0	0	0	0	0	0	0	0	0	0	0
2946	SNV	G	T	1	P3, PIPO	P3 protein:p.Glu168*; PIPO:p.Arg12Ile	2	16	Shared	0	0	0	0	0	0	1.55148	0	0	1.46425	0	0	0	0	0	0
2967	SNV	T	C	1	P3, PIPO	P3 protein:p.Phe175Leu; PIPO:p.Ile19Thr	1	16	Peach	0	0	0	0	0	0	0	0	0	0	0	0	0	0	1.5625	0
2987	SNV	G	T	1	PIPO	PIPO:p.Ala26Ser	2	16	Shared	0	2.66667	0	0	0	0	0	0	0	1.84934	0	0	0	0	0	0
2998	SNV	G	T	1	P3	P3 protein:p.Arg185Leu	2	16	Peach	0	0	0	0	0	0	0	0	0	1.1925	0	0	0	0	3.00752	0
3016	SNV	C	T	1	P3	P3 protein:p.Pro191Leu	1	16	Peach	0	0	0	0	0	0	0	0	0	0	0	0	0	1.63934	0	0
3045	SNV	G	C	1	P3, PIPO	P3 protein:p.Gly201Arg; PIPO:p.Arg45Thr	1	16	Peach	0	0	0	0	0	0	0	0	0	0	0	0	0	0	1.31579	0
3056	SNV	C	T	1	PIPO	PIPO:p.Arg49*	1	16	American plum	1.6129	0	0	0	0	0	0	0	0	0	0	0	0	0	0	0
3072	SNV	T	C	1	P3, PIPO	P3 protein:p.Ser210Pro; PIPO:p.Val54Ala	1	16	American plum	0	0	1.50376	0	0	0	0	0	0	0	0	0	0	0	0	0
3075	SNV	T	G	1	P3, PIPO	P3 protein:p.Leu211Val; PIPO:p.Ile55Ser	1	16	American plum	1.62602	0	0	0	0	0	0	0	0	0	0	0	0	0	0	0
3089	SNV	G	A	1	PIPO	PIPO:p.Val60Ile	6	16	Shared	0	0	18.1159	0	0	0	0	0	2.66041	0	15.8754	0	4.31034	2.38095	2.38095	0
3091	SNV	A	C	1	P3	P3 protein:p.Tyr216Ser	1	16	American plum	1.66667	0	0	0	0	0	0	0	0	0	0	0	0	0	0	0
3094	SNV	A	C	1	P3, PIPO	P3 protein:p.Lys217Thr; PIPO:p.Gln61His	1	16	American plum	1.6129	0	0	0	0	0	0	0	0	0	0	0	0	0	0	0
3111	SNV	G	A	1	P3, PIPO	P3 protein:p.Val223Ile; PIPO:p.Ser67Asn	1	16	American plum	1.73913	0	0	0	0	0	0	0	0	0	0	0	0	0	0	0
3121	SNV	A	G	1	P3	P3 protein:p.Lys226Arg	1	16	American plum	1.62602	0	0	0	0	0	0	0	0	0	0	0	0	0	0	0
3132	SNV	G	T	1	P3, PIPO	P3 protein:p.Val230Leu; PIPO:p.Cys74Phe	1	16	American plum	0	2.35294	0	0	0	0	0	0	0	0	0	0	0	0	0	0
3134	SNV	G	A	1	PIPO	PIPO:p.Gly75Ser	6	16	Shared	0	0	20.979	0	0	0	0	0	5.09554	0	39.3519	0	7.18563	10.1796	3.77358	0
3139	SNV	G	T	1	P3, PIPO	P3 protein:p.Cys232Phe; PIPO:p.Leu76Phe	1	16	Peach	0	0	0	0	0	0	0	0	0	0	0	0	0	0	1.24224	0
3154	SNV	C	T	1	P3	P3 protein:p.Ser237Leu	1	16	Peach	0	0	0	0	0	0	0	0	0	0	0	0	0	0	1.47059	0
3156	SNV	A	G	1	P3, PIPO	P3 protein:p.Met238Val; PIPO:p.Asp82Gly	1	16	Peach	0	0	0	0	0	0	0	0	0	0	0	0	0	0	1.45985	0
3234	SNV	A	T	1	P3	P3 protein:p.Ile264Phe	1	16	American plum	1.3986	0	0	0	0	0	0	0	0	0	0	0	0	0	0	0
3270	Replacement	T	CA	2	P3	P3 protein:p.Cys276fs	1	16	Peach	0	0	0	0	0	0	0	0	0	0	0	0	0	1.41844	0	0
3273	SNV	A	T	1	P3	P3 protein:p.Asn277Tyr	1	16	Peach	0	0	0	0	0	0	0	0	0	0	0	0	0	0	1.51515	0
3280	SNV	T	A	1	P3	P3 protein:p.Met279Lys	1	16	American plum	1.68067	0	0	0	0	0	0	0	0	0	0	0	0	0	0	0
3284	SNV	C	T	1	P3	None	2	16	Peach	0	0	0	0	0	0	0	0	1.11111	0	0	0	0	0	0	2.7285
3296	SNV	A	T	1	P3	P3 protein:p.Lys284Asn	16	16	Shared	100	100	100	100	100	93.3333	99.8808	99.809	99.3088	99.7124	99.7171	99.7731	99.6337	100	100	99.7745
3301	SNV	T	C	1	P3	P3 protein:p.Leu286Pro	1	16	Peach	0	0	0	0	0	0	0	0	0	0	0	0	0	1.51515	0	0
3314	SNV	C	T	1	P3	None	1	16	American plum	0	0	0	1.21951	0	0	0	0	0	0	0	0	0	0	0	0
3315	SNV	G	T	1	P3	P3 protein:p.Ala291Ser	1	16	Peach	0	0	0	0	0	0	0	0	0	0	0	0	0	1.5625	0	0
3318	SNV	G	T	1	P3	P3 protein:p.Asp292Tyr	1	16	American plum	1.86916	0	0	0	0	0	0	0	0	0	0	0	0	0	0	0
3319	SNV	A	C	1	P3	P3 protein:p.Asp292Ala	1	16	Peach	0	0	0	0	0	0	0	0	0	0	0	0	0	0	1.5748	0
3341	SNV	C	T	1	P3	None	1	16	Peach	0	0	0	0	0	0	0	0	0	0	0	0	0	0	1.21951	0
3343	SNV	A	T	1	P3	P3 protein:p.Lys300Ile	1	16	Peach	0	0	0	0	0	0	0	0	0	0	0	0	0	1.45985	0	0
3348	SNV	T	A	1	P3	P3 protein:p.Leu302Met	1	16	Peach	0	0	0	0	0	0	0	0	0	0	0	0	0	1.50376	0	0
3362	SNV	C	T	1	P3	None	1	16	American plum	0	0	0	0	3.92157	0	0	0	0	0	0	0	0	0	0	0
3365	SNV	G	A	1	P3	None	6	16	Shared	0	51.6484	0	0	0	0	0	0	13.8889	80.9221	0	0	12.0879	7.14286	15.6977	0
3371	SNV	A	G	1	P3	None	1	16	Peach	0	0	0	0	0	0	0	0	0	0	0	0	0	0	1.19048	0
3373	SNV	C	T	1	P3	P3 protein:p.Ser310Leu	2	16	Shared	2.34375	0	0	0	0	0	0	0	0	0	0	0	0	0	1.18343	0
3375	SNV	G	T	1	P3	P3 protein:p.Glu311*	1	16	Peach	0	0	0	0	0	0	0	0	0	0	0	0	1.69014	0	0	0
3378	Deletion	A	-	1	P3	P3 protein:p.Val313fs	1	16	Peach	0	0	0	0	0	0	0	0	0	0	0	0	0	0	1.1976	0
3389	SNV	C	T	1	P3	None	6	16	Shared	7.5188	0	3.18471	0	8.16327	8.69565	97.0082	0	0	0	0	0	0	0	1.82927	0
3404	Deletion	T	-	1	P3	P3 protein:p.Asp320fs	1	16	Peach	0	0	0	0	0	0	0	0	0	0	0	0	1.11111	0	0	0
3421	SNV	T	C	1	P3	P3 protein:p.Val326Ala	1	16	American plum	0	0	0	1.63934	0	0	0	0	0	0	0	0	0	0	0	0
3435	SNV	C	T	1	P3	P3 protein:p.Pro331Ser	1	16	American plum	0	1.86916	0	0	0	0	0	0	0	0	0	0	0	0	0	0
3446	Deletion	G	-	1	P3	P3 protein:p.Lys335fs	1	16	Peach	0	0	0	0	0	0	0	0	0	0	0	0	0	0	1.22699	0
3452	SNV	T	C	1	P3	None	1	16	American plum	2.51572	0	0	0	0	0	0	0	0	0	0	0	0	0	0	0
3466	SNV	T	G	1	P3	P3 protein:p.Ile341Ser	1	16	Peach	0	0	0	0	0	0	0	0	0	0	0	0	0	0	1.33333	0
3479	SNV	A	G	1	P3	None	1	16	American plum	1.08108	0	0	0	0	0	0	0	0	0	0	0	0	0	0	0
3487	SNV	T	C	1	P3	P3 protein:p.Val348Ala	1	16	American plum	0	0	1.02041	0	0	0	0	0	0	0	0	0	0	0	0	0
3496	SNV	G	T	1	6K1	6K1 protein:p.Ser1Ile	1	16	Peach	0	0	0	0	0	0	0	0	0	0	0	0	0	1.08108	0	0
3499	SNV	A	C	1	6K1	6K1 protein:p.Lys2Thr	2	16	American plum	1.16279	0	1.01523	0	0	0	0	0	0	0	0	0	0	0	0	0
3501	SNV	A	G	1	6K1	6K1 protein:p.Arg3Gly	1	16	American plum	0	0	1.00503	0	0	0	0	0	0	0	0	0	0	0	0	0
3526	SNV	G	T	1	6K1	6K1 protein:p.Arg11Leu	1	16	American plum	0	0	1.03093	0	0	0	0	0	0	0	0	0	0	0	0	0
3549	SNV	G	A	1	6K1	6K1 protein:p.Val19Ile	9	16	Shared	1.16959	0	0	67.9389	0	0	0	0	58.8415	0	1.3755	87.5643	59.8383	65.641	59.2593	99.4506
3567	SNV	T	C	1	6K1	6K1 protein:p.Ser25Pro	1	16	American plum	1.13636	0	0	0	0	0	0	0	0	0	0	0	0	0	0	0
3576	SNV	A	T	1	6K1	6K1 protein:p.Ser28Cys	1	16	American plum	0	0	1.49254	0	0	0	0	0	0	0	0	0	0	0	0	0
3578	SNV	T	C	1	6K1	None	7	16	American plum	37.0861	5.94059	21.6495	8.87097	40	29.6296	0	43.8621	0	0	0	0	0	0	0	0
3580	SNV	A	G	1	6K1	6K1 protein:p.Asp29Gly	1	16	Peach	0	0	0	0	0	0	0	0	0	0	0	0	0	0	1	0
3581	SNV	C	T	1	6K1	None	1	16	Peach	0	0	0	0	0	0	0	0	0	0	0	0	0	1.04167	0	0
3601	SNV	A	G	1	6K1	6K1 protein:p.Asn36Ser	2	16	Shared	0	0	0	1.66667	0	0	0	0	0	0	0	1.30105	0	0	0	0
3608	SNV	C	T	1	6K1	None	6	16	Shared	0	0	19.457	0	0	0	0	0	5.17928	0	38.7837	0	5.67227	3.86266	6.14035	0
3618	SNV	A	T	1	6K1	6K1 protein:p.Met42Leu	1	16	American plum	1.53846	0	0	0	0	0	0	0	0	0	0	0	0	0	0	0
3620	Deletion	G	-	1	6K1	6K1 protein:p.Ser44fs	1	16	American plum	1.1236	0	0	0	0	0	0	0	0	0	0	0	0	0	0	0
3621	SNV	G	A	1	6K1	6K1 protein:p.Gly43Arg	1	16	American plum	0	0	0	1.5748	0	0	0	0	0	0	0	0	0	0	0	0
3622	SNV	G	C	1	6K1	6K1 protein:p.Gly43Ala	1	16	American plum	1.66667	0	0	0	0	0	0	0	0	0	0	0	0	0	0	0
3624	SNV	A	G	1	6K1	6K1 protein:p.Ser44Gly	1	16	American plum	1.14943	0	0	0	0	0	0	0	0	0	0	0	0	0	0	0
3630	SNV	G	A	1	6K1	6K1 protein:p.Asp46Asn	1	16	American plum	0	0	0	1.25	0	0	0	0	0	0	0	0	0	0	0	0
3661	Deletion	A	-	1	CI	CI protein:p.Asp4fs	1	16	American plum	0	2.77778	0	0	0	0	0	0	0	0	0	0	0	0	0	0
3681	SNV	G	T	1	CI	CI protein:p.Glu11*	2	16	Peach	0	0	0	0	0	0	0	0	0	1.27539	0	0	0	0	1.27119	0
3705	SNV	G	T	1	CI	CI protein:p.Val19Leu	7	16	Shared	8.59729	0	0	0	6.25	0	0	0	0	0	5.26649	0	6.54008	9.96016	8	5.53907
3708	SNV	C	A	1	CI	CI protein:p.Leu20Met	5	16	Shared	5.93607	0	5.33333	0	0	0	0	0	0	0	0	0	5.02092	8	9.6	0
3710	SNV	G	T	1	CI	None	1	16	American plum	0	0	0	5.92885	0	0	0	0	0	0	0	0	0	0	0	0
3715	SNV	G	A	1	CI	CI protein:p.Ser22Asn	1	16	Peach	0	0	0	0	0	0	0	0	0	0	0	0	0	1.22449	0	0
3719	SNV	C	A	1	CI	CI protein:p.Asn23Lys	13	16	Shared	6.01852	6.48148	7.86026	8.90688	0	0	5.82707	5.33465	6.06452	0	5.27	5.57602	6.39175	11.6466	8.87097	5.70611
3720	SNV	G	T	1	CI	CI protein:p.Glu24*	1	16	American plum	1.86047	0	0	0	0	0	0	0	0	0	0	0	0	0	0	0
3726	SNV	G	T	1	CI	CI protein:p.Ala26Ser	1	16	American plum	0	0	6.30631	0	0	0	0	0	0	0	0	0	0	0	0	0
3727	SNV	C	G	1	CI	CI protein:p.Ala26Gly	1	16	American plum	0	1.78571	0	0	0	0	0	0	0	0	0	0	0	0	0	0
3729	SNV	C	G	1	CI	CI protein:p.Pro27Ala	1	16	American plum	0	0	0	1.23967	0	0	0	0	0	0	0	0	0	0	0	0
3731	SNV	A	C	1	CI	None	1	16	Peach	0	0	0	0	0	0	0	0	0	0	0	0	0	0	4.5045	0
3734	SNV	T	A	1	CI	None	13	16	Shared	6.55738	10.1124	13.8462	7.87037	0	0	7.18608	6.97391	0	6.19299	7.4277	7.32049	9.61538	6.86275	8.01887	7.61317
3735	SNV	G	T	1	CI	CI protein:p.Val29Phe	1	16	American plum	1.67598	0	0	0	0	0	0	0	0	0	0	0	0	0	0	0
3741	SNV	T	A	1	CI	CI protein:p.Phe31Ile	2	16	Shared	0	0	7.73481	0	0	0	0	0	0	0	0	0	0	0	8.37438	0
3741	SNV	T	G	1	CI	CI protein:p.Phe31Val	1	16	American plum	0	0	1.10497	0	0	0	0	0	0	0	0	0	0	0	0	0
3744	SNV	G	T	1	CI	CI protein:p.Asp32Tyr	1	16	Peach	0	0	0	0	0	0	0	0	0	0	0	0	4.55635	0	0	0
3751	SNV	C	A	1	CI	CI protein:p.Thr34Asn	1	16	American plum	0	0	5.49451	0	0	0	0	0	0	0	0	0	0	0	0	0
3752	SNV	T	A	1	CI	None	1	16	American plum	0	0	0	0	3.94737	0	0	0	0	0	0	0	0	0	0	0
3756	SNV	G	T	1	CI	CI protein:p.Glu36*	1	16	Peach	0	0	0	0	0	0	0	0	0	0	0	0	0	0	3.28638	0
3758	SNV	G	T	1	CI	CI protein:p.Glu36Asp	1	16	Peach	0	0	0	0	0	0	0	0	0	0	0	0	0	0	3.73832	0
3760	SNV	A	G	1	CI	CI protein:p.Lys37Arg	1	16	American plum	1.20482	0	0	0	0	0	0	0	0	0	0	0	0	0	0	0
3766	SNV	G	T	1	CI	CI protein:p.Trp39Leu	1	16	Peach	0	0	0	0	0	0	0	0	0	0	0	0	0	0	3.75587	0
3766	Deletion	G	-	1	CI	CI protein:p.Trp39fs	1	16	Peach	0	0	0	0	0	0	0	0	0	0	0	0	0	1.04712	0	0
3767	SNV	G	T	1	CI	CI protein:p.Trp39Cys	2	16	Peach	0	0	0	0	0	0	0	0	0	1.33059	0	0	0	1.05263	0	0
3768	SNV	A	T	1	CI	CI protein:p.Thr40Ser	1	16	American plum	0	1.92308	0	0	0	0	0	0	0	0	0	0	0	0	0	0
3773	SNV	T	A	1	CI	CI protein:p.Asn41Lys	2	16	American plum	0	1.86916	0	0	2.5	0	0	0	0	0	0	0	0	0	0	0
3779	SNV	T	C	1	CI	None	1	16	American plum	1.22699	0	0	0	0	0	0	0	0	0	0	0	0	0	0	0
3791	SNV	T	A	1	CI	CI protein:p.Asn47Lys	1	16	American plum	0	3.06122	0	0	0	0	0	0	0	0	0	0	0	0	0	0
3792	SNV	G	T	1	CI	CI protein:p.Val48Leu	7	16	Shared	0	0	5.26316	3.51759	0	0	0	0	2.74809	4.67156	0	2.21801	0	5.76923	0	0
3794	SNV	G	T	1	CI	None	1	16	American plum	0	0	0	0	2.98507	0	0	0	0	0	0	0	0	0	0	0
3798	SNV	C	A	1	CI	CI protein:p.Pro50Thr	1	16	American plum	0	0	5.51724	0	0	0	0	0	0	0	0	0	0	0	0	0
3804	SNV	T	A	1	CI	CI protein:p.Tyr52Asn	2	16	Shared	0	0	4.72441	0	0	0	0	0	0	0	0	0	3.3241	0	0	0
3809	SNV	G	T	1	CI	CI protein:p.Arg53Ser	2	16	Shared	0	3.37079	0	0	0	0	0	0	0	1.80432	0	0	0	0	0	0
3812	SNV	T	G	1	CI	None	1	16	Peach	0	0	0	0	0	0	0	0	0	0	0	0	1.59236	0	0	0
3813	SNV	G	T	1	CI	CI protein:p.Glu55*	2	16	Shared	0	3.37079	0	0	0	0	0	0	0	2.21001	0	0	0	0	0	0
3821	SNV	T	A	1	CI	CI protein:p.His57Gln	1	16	American plum	0	3.52941	0	0	0	0	0	0	0	0	0	0	0	0	0	0
3845	SNV	T	C	1	CI	None	1	16	Peach	0	0	0	0	0	0	0	0	0	0	0	0	0	0	1.18343	0
3869	SNV	C	T	1	CI	None	5	16	Shared	0	5	0	0	0	0	0	0	3.83142	12.7426	0	0	3.37079	1.40845	0	0
3870	SNV	A	G	1	CI	CI protein:p.Met74Val	7	16	American plum	17	2.53165	9.43396	6.25	7.14286	13.3333	0	13.6	0	0	0	0	0	0	0	0
3873	SNV	C	T	1	CI	CI protein:p.His75Tyr	1	16	Peach	0	0	0	0	0	0	0	0	0	1.60245	0	0	0	0	0	0
3930	Deletion	G	-	1	CI	CI protein:p.Gly94fs	1	16	Peach	0	0	0	0	0	0	0	0	0	0	0	0	0	0	1.55039	0
3941	SNV	C	G	1	CI	CI protein:p.Phe97Leu	1	16	American plum	0	0	0	0	3.84615	0	0	0	0	0	0	0	0	0	0	0
3945	Deletion	T	-	1	CI	CI protein:p.Leu99fs	1	16	American plum	0	0	0	0	3.84615	0	0	0	0	0	0	0	0	0	0	0
3950	SNV	C	T	1	CI	None	6	16	Shared	0	0	0	6.50407	0	0	0	0	2.87474	0	0	7.15241	4.81481	2.51572	2.8777	0
3955	SNV	A	T	1	CI	CI protein:p.Lys102Met	1	16	American plum	0	0	0	1.62602	0	0	0	0	0	0	0	0	0	0	0	0
3956	SNV	G	C	1	CI	CI protein:p.Lys102Asn	1	16	Peach	0	0	0	0	0	0	0	0	0	0	0	0	0	1.27389	0	0
3957	SNV	G	T	1	CI	CI protein:p.Gly103Cys	1	16	American plum	0	0	0	0	5.45455	0	0	0	0	0	0	0	0	0	0	0
3962	Deletion	C	-	1	CI	CI protein:p.His104fs	1	16	Peach	0	0	0	0	0	0	0	0	0	0	0	0	0	0	1.42857	0
3984	Deletion	A	-	1	CI	CI protein:p.Arg112fs	1	16	Peach	0	0	0	0	0	0	0	0	0	0	0	0	0	1.45985	0	0
4008	Deletion	A	-	1	CI	CI protein:p.Lys120fs	1	16	Peach	0	0	0	0	0	0	0	0	0	1.36116	0	0	0	0	0	0
4010	SNV	G	T	1	CI	CI protein:p.Lys120Asn	3	16	Peach	0	0	0	0	0	0	0	0	1.68539	3.41551	0	0	0	2.5641	0	0
4041	SNV	C	T	1	CI	CI protein:p.Pro131Ser	1	16	American plum	0	0	0	1.78571	0	0	0	0	0	0	0	0	0	0	0	0
4051	SNV	G	T	1	CI	CI protein:p.Arg134Leu	2	16	Peach	0	0	0	0	0	0	0	0	0	1.30641	0	0	1.19048	0	0	0
4054	SNV	T	G	1	CI	CI protein:p.Met135Arg	1	16	Peach	0	0	0	0	0	0	0	0	0	0	0	0	1.19522	0	0	0
4055	SNV	G	T	1	CI	CI protein:p.Met135Ile	1	16	Peach	0	0	0	0	0	0	0	0	0	0	0	0	0	0	1.63934	0
4066	SNV	G	T	1	CI	CI protein:p.Ser139Ile	1	16	American plum	0	0	0	2.65487	0	0	0	0	0	0	0	0	0	0	0	0
4071	SNV	T	C	1	CI	CI protein:p.Phe141Leu	1	16	American plum	0	0	0	0	4.65116	0	0	0	0	0	0	0	0	0	0	0
4097	SNV	G	T	1	CI	CI protein:p.Met149Ile	1	16	American plum	0	0	1.8018	0	0	0	0	0	0	0	0	0	0	0	0	0
4097	SNV	G	C	1	CI	CI protein:p.Met149Ile	1	16	American plum	2.32558	0	0	0	0	0	0	0	0	0	0	0	0	0	0	0
4110	SNV	G	T	1	CI	CI protein:p.Ala154Ser	1	16	Peach	0	0	0	0	0	0	0	0	0	0	0	0	0	0	1.7094	0
4130	SNV	C	T	1	CI	None	16	16	Shared	99	100	100	97.7612	94.4444	94.7368	67.8005	99.7838	99.7951	99.7759	99.7775	99.7868	99.6633	99.3939	100	99.6786
4191	SNV	G	T	1	CI	CI protein:p.Ala181Ser	4	16	Shared	0	2.7027	0	0	0	0	0	0	2.08817	2.33375	0	0	0	1.35135	0	0
4215	Deletion	C	-	1	CI	CI protein:p.Leu189fs	1	16	American plum	0	2.53165	0	0	0	0	0	0	0	0	0	0	0	0	0	0
4226	SNV	G	T	1	CI	CI protein:p.Glu192Asp	2	16	American plum	5	2.5974	0	0	0	0	0	0	0	0	0	0	0	0	0	0
4233	SNV	T	C	1	CI	CI protein:p.Tyr195His	1	16	Peach	0	0	0	0	0	0	0	0	0	0	0	0	0	2.20588	0	0
4234	SNV	A	C	1	CI	CI protein:p.Tyr195Ser	1	16	American plum	0	0	2.08333	0	0	0	0	0	0	0	0	0	0	0	0	0
4235	SNV	C	T	1	CI	None	6	16	Shared	0	0	16.8421	0	0	0	0	0	5.54217	0	40.2498	0	4.69314	4.44444	10.9244	0
4257	SNV	T	C	1	CI	CI protein:p.Ser203Pro	2	16	Peach	0	0	0	0	0	0	0	0	1.6092	0	0	0	1.33333	0	0	0
4265	SNV	A	G	1	CI	None	1	16	American plum	0	0	2.24719	0	0	0	0	0	0	0	0	0	0	0	0	0
4305	SNV	G	T	1	CI	CI protein:p.Val219Leu	1	16	American plum	0	0	2.10526	0	0	0	0	0	0	0	0	0	0	0	0	0
4315	SNV	T	G	1	CI	CI protein:p.Ile222Ser	1	16	American plum	0	0	2.6087	0	0	0	0	0	0	0	0	0	0	0	0	0
4319	SNV	T	A	1	CI	None	1	16	American plum	2.27273	0	0	0	0	0	0	0	0	0	0	0	0	0	0	0
4323	SNV	G	T	1	CI	CI protein:p.Glu225*	7	16	Shared	0	4.10959	2.45902	0	0	0	0	0	0	5.06317	1.10554	0	1.17302	2.89017	1.98675	0
4326	SNV	T	G	1	CI	CI protein:p.Ser226Ala	1	16	American plum	0	0	0	0	0	0	0	1.29379	0	0	0	0	0	0	0	0
4355	SNV	T	A	1	CI	CI protein:p.Asn235Lys	1	16	American plum	2.06186	0	0	0	0	0	0	0	0	0	0	0	0	0	0	0
4357	SNV	T	C	1	CI	CI protein:p.Leu236Pro	1	16	American plum	0	0	1.55039	0	0	0	0	0	0	0	0	0	0	0	0	0
4391	SNV	T	G	1	CI	CI protein:p.His247Gln	1	16	Peach	0	0	0	0	0	0	0	0	0	0	0	0	0	0	2.20994	0
4394	SNV	G	T	1	CI	None	2	16	American plum	0	0	1.45985	1.10497	0	0	0	0	0	0	0	0	0	0	0	0
4395	SNV	G	T	1	CI	CI protein:p.Val249Phe	2	16	American plum	1.63934	0	0	1.0989	0	0	0	0	0	0	0	0	0	0	0	0
4426	SNV	A	C	1	CI	CI protein:p.Asn259Thr	1	16	Peach	0	0	0	0	0	0	0	0	0	0	0	0	0	1.83486	0	0
4443	SNV	A	T	1	CI	CI protein:p.Ser265Cys	1	16	Peach	0	0	0	0	0	0	0	0	0	0	0	0	0	1	0	0
4457	Deletion	A	-	1	CI	CI protein:p.Asp270fs	1	16	American plum	0	0	0	1.63043	0	0	0	0	0	0	0	0	0	0	0	0
4463	SNV	G	T	1	CI	CI protein:p.Arg271Ser	1	16	American plum	0	0	0	1.16279	0	0	0	0	0	0	0	0	0	0	0	0
4467	SNV	T	A	1	CI	CI protein:p.Phe273Ile	1	16	American plum	1.62602	0	0	0	0	0	0	0	0	0	0	0	0	0	0	0
4482	SNV	G	T	1	CI	CI protein:p.Val278Phe	13	16	Shared	7.62712	9.09091	2.54237	4.65116	7.14286	0	1.44804	8.01244	4.59364	11.809	2.00195	2.2116	3.24324	1.36054	0	0
4484	SNV	C	T	1	CI	None	1	16	Peach	0	0	0	0	0	0	0	0	0	0	0	0	0	1.3245	0	0
4498	SNV	T	C	1	CI	CI protein:p.Met283Thr	1	16	American plum	1.34228	0	0	0	0	0	0	0	0	0	0	0	0	0	0	0
4501	SNV	A	G	1	CI	CI protein:p.Lys284Arg	1	16	American plum	1.33333	0	0	0	0	0	0	0	0	0	0	0	0	0	0	0
4504	SNV	T	C	1	CI	CI protein:p.Ile285Thr	4	16	Shared	0	0	0	2.6738	0	0	0	1.06109	1.83028	0	0	0	0	0	1.30719	0
4509	SNV	A	G	1	CI	CI protein:p.Asn287Asp	1	16	American plum	0	0	1.6	0	0	0	0	0	0	0	0	0	0	0	0	0
4535	SNV	T	C	1	CI	None	1	16	American plum	0	0	0	0	4.08163	0	0	0	0	0	0	0	0	0	0	0
4541	SNV	T	C	1	CI	None	1	16	American plum	0	0	1.55039	0	0	0	0	0	0	0	0	0	0	0	0	0
4546	SNV	C	T	1	CI	CI protein:p.Pro299Leu	2	16	American plum	0	2.8169	0	1.11732	0	0	0	0	0	0	0	0	0	0	0	0
4604	SNV	G	T	1	CI	None	1	16	American plum	0	0	0	1.06952	0	0	0	0	0	0	0	0	0	0	0	0
4613	SNV	C	T	1	CI	None	5	16	American plum	9.85915	0	3.2	1.03627	9.43396	0	97.2035	0	0	0	0	0	0	0	0	0
4615	SNV	T	C	1	CI	CI protein:p.Phe322Ser	1	16	American plum	2.68456	0	0	0	0	0	0	0	0	0	0	0	0	0	0	0
4624	SNV	A	G	1	CI	CI protein:p.Lys325Arg	1	16	American plum	0	0	1.50376	0	0	0	0	0	0	0	0	0	0	0	0	0
4626	SNV	G	T	1	CI	CI protein:p.Val326Phe	1	16	Peach	0	0	0	0	0	0	0	0	0	0	0	0	0	0	1.21212	0
4638	SNV	T	G	1	CI	CI protein:p.Leu330Val	1	16	American plum	0	0	0	1.50754	0	0	0	0	0	0	0	0	0	0	0	0
4643	SNV	C	T	1	CI	None	1	16	American plum	0	0	0	2.05128	0	0	0	0	0	0	0	0	0	0	0	0
4647	SNV	G	A	1	CI	CI protein:p.Asp333Asn	1	16	Peach	0	0	0	0	0	0	0	0	0	0	0	0	0	0	1.25	0
4666	SNV	A	G	1	CI	CI protein:p.Tyr339Cys	6	16	Shared	0	0	26.6129	0	0	0	0	0	6.88525	0	57.4262	0	11.3636	7.54717	5.19481	0
4666	Deletion	A	-	1	CI	CI protein:p.Tyr339fs	1	16	Peach	0	0	0	0	0	0	0	0	0	0	0	0	0	0	1.2987	0
4674	SNV	A	G	1	CI	CI protein:p.Lys342Glu	1	16	Peach	0	0	0	0	0	0	0	0	0	0	0	0	0	0	1.36054	0
4675	SNV	A	C	1	CI	CI protein:p.Lys342Thr	1	16	American plum	0	0	0	1.02564	0	0	0	0	0	0	0	0	0	0	0	0
4676	SNV	G	T	1	CI	CI protein:p.Lys342Asn	1	16	American plum	0	3.0303	0	0	0	0	0	0	0	0	0	0	0	0	0	0
4677	SNV	A	G	1	CI	CI protein:p.Ser343Gly	1	16	American plum	0	0	0	1.04167	0	0	0	0	0	0	0	0	0	0	0	0
4684	SNV	G	T	1	CI	CI protein:p.Ser345Ile	1	16	American plum	0	0	0	1.12994	0	0	0	0	0	0	0	0	0	0	0	0
4686	SNV	T	C	1	CI	CI protein:p.Tyr346His	1	16	American plum	0	0	0	1.11111	0	0	0	0	0	0	0	0	0	0	0	0
4688	SNV	T	G	1	CI	CI protein:p.Tyr346*	1	16	American plum	0	0	1.81818	0	0	0	0	0	0	0	0	0	0	0	0	0
4690	SNV	G	T	1	CI	CI protein:p.Gly347Val	1	16	American plum	0	2.24719	0	0	0	0	0	0	0	0	0	0	0	0	0	0
4691	SNV	A	C	1	CI	None	1	16	Peach	0	0	0	0	0	0	0	0	0	0	0	0	0	0	1.50376	0
4692	SNV	G	T	1	CI	CI protein:p.Glu348*	1	16	American plum	0	0	0	1.66667	0	0	0	0	0	0	0	0	0	0	0	0
4696	SNV	G	T	1	CI	CI protein:p.Arg349Met	1	16	American plum	0	2.27273	0	0	0	0	0	0	0	0	0	0	0	0	0	0
4708	SNV	T	C	1	CI	CI protein:p.Leu353Ser	1	16	Peach	0	0	0	0	0	0	0	0	0	0	0	0	0	1.44928	0	0
4712	SNV	G	T	1	CI	None	1	16	Peach	0	0	0	0	0	0	0	0	0	1.38538	0	0	0	0	0	0
4714	SNV	G	T	1	CI	CI protein:p.Arg355Leu	5	16	Shared	0	2.24719	0	0	0	0	0	0	1.63265	6.44783	0	1.01802	2.08955	0	0	0
4723	SNV	G	A	1	CI	CI protein:p.Arg358Gln	1	16	American plum	1.78571	0	0	0	0	0	0	0	0	0	0	0	0	0	0	0
4727	SNV	C	T	1	CI	None	4	16	Peach	0	0	0	0	0	0	0	0	0	3.4662	0	0	1.59151	2.0979	2.83688	0
4755	SNV	C	T	1	CI	CI protein:p.Leu369Phe	1	16	Peach	0	0	0	0	0	0	0	0	0	0	0	0	0	1.98675	0	0
4794	SNV	G	T	1	CI	CI protein:p.Ala382Ser	1	16	American plum	1.5748	0	0	0	0	0	0	0	0	0	0	0	0	0	0	0
4808	SNV	T	C	1	CI	None	1	16	American plum	0	0	1.36054	0	0	0	0	0	0	0	0	0	0	0	0	0
4816	SNV	G	T	1	CI	CI protein:p.Cys389Phe	1	16	Peach	0	0	0	0	0	0	0	0	0	0	0	0	1.39276	0	0	0
4821	SNV	A	G	1	CI	CI protein:p.Thr391Ala	3	16	American plum	1.52672	0	2.68456	0	0	0	0	2.47934	0	0	0	0	0	0	0	0
4829	SNV	T	G	1	CI	None	1	16	American plum	1.50376	0	0	0	0	0	0	0	0	0	0	0	0	0	0	0
4840	SNV	T	C	1	CI	CI protein:p.Met397Thr	1	16	American plum	1.55039	0	0	0	0	0	0	0	0	0	0	0	0	0	0	0
4856	SNV	T	A	1	CI	None	16	16	Shared	100	97.7273	100	99.5413	100	100	99.9092	99.8138	99.6727	99.5728	99.7383	99.7984	100	99.4764	99.3464	99.7111
4859	SNV	G	T	1	CI	None	1	16	Peach	0	0	0	0	0	0	0	0	0	0	0	0	0	1.93237	0	0
4890	SNV	G	T	1	CI	CI protein:p.Ala414Ser	1	16	American plum	1.81818	0	0	0	0	0	0	0	0	0	0	0	0	0	0	0
4892	SNV	A	C	1	CI	None	1	16	American plum	1.86916	0	0	0	0	0	0	0	0	0	0	0	0	0	0	0
4895	SNV	G	T	1	CI	None	1	16	Peach	0	0	0	0	0	0	0	0	0	0	0	0	0	0	1.97368	0
4909	SNV	T	G	1	CI	CI protein:p.Phe420Cys	1	16	American plum	0	0	1.5625	0	0	0	0	0	0	0	0	0	0	0	0	0
4968	SNV	G	T	1	CI	CI protein:p.Glu440*	1	16	Peach	0	0	0	0	0	0	0	0	0	0	0	0	0	1.28205	0	0
4972	SNV	T	A	1	CI	CI protein:p.Ile441Asn	1	16	Peach	0	0	0	0	0	0	0	0	0	0	0	0	0	0	2.12766	0
4992	SNV	T	C	1	CI	CI protein:p.Tyr448His	1	16	American plum	1.96078	0	0	0	0	0	0	0	0	0	0	0	0	0	0	0
4995	SNV	A	G	1	CI	CI protein:p.Arg449Gly	1	16	American plum	0	0	0	0	5	0	0	0	0	0	0	0	0	0	0	0
4999	SNV	T	C	1	CI	CI protein:p.Leu450Pro	1	16	American plum	1.96078	0	0	0	0	0	0	0	0	0	0	0	0	0	0	0
5000	SNV	G	C	1	CI	None	1	16	Peach	0	0	0	0	0	0	0	0	0	0	0	0	0	1.29032	0	0
5000	SNV	G	T	1	CI	None	1	16	American plum	0	0	0	1.26582	0	0	0	0	0	0	0	0	0	0	0	0
5040	SNV	A	C	1	CI	CI protein:p.Asn464His	1	16	Peach	0	0	0	0	0	0	0	0	0	0	0	0	0	0	1.36986	0
5048	SNV	C	T	1	CI	None	1	16	Peach	0	0	0	0	0	0	0	0	0	0	0	0	0	1.41844	0	0
5071	SNV	G	T	1	CI	CI protein:p.Arg474Leu	1	16	American plum	0	0	0	1.46341	0	0	0	0	0	0	0	0	0	0	0	0
5089	SNV	G	T	1	CI	CI protein:p.Gly480Val	1	16	Peach	0	0	0	0	0	0	0	0	0	1.85439	0	0	0	0	0	0
5100	SNV	G	T	1	CI	CI protein:p.Asp484Tyr	1	16	American plum	0	4	0	0	0	0	0	0	0	0	0	0	0	0	0	0
5106	SNV	G	T	1	CI	CI protein:p.Asp486Tyr	2	16	Shared	0	0	0	1.84332	0	0	0	0	0	2.36773	0	0	0	0	0	0
5111	SNV	G	C	1	CI	CI protein:p.Glu487Asp	1	16	Peach	0	0	0	0	0	0	0	0	0	0	0	0	0	1.13636	0	0
5126	SNV	G	A	1	CI	None	8	16	American plum	34.9593	12.8205	20.3008	3.47826	36.3636	45.8333	1.09705	43.9859	0	0	0	0	0	0	0	0
5139	SNV	G	T	1	CI	CI protein:p.Asp497Tyr	1	16	Peach	0	0	0	0	0	0	0	0	0	0	0	0	1	0	0	0
5143	SNV	T	C	1	CI	CI protein:p.Ile498Thr	1	16	American plum	1.5873	0	0	0	0	0	0	0	0	0	0	0	0	0	0	0
5153	SNV	T	C	1	CI	None	1	16	Peach	0	0	0	0	0	0	0	0	0	0	0	0	0	0	1.1236	0
5200	SNV	C	T	1	CI	CI protein:p.Ala517Val	1	16	Peach	0	0	0	0	0	0	0	0	0	0	0	0	0	1.05263	0	0
5203	SNV	G	T	1	CI	CI protein:p.Gly518Val	1	16	Peach	0	0	0	0	0	0	0	0	0	0	0	0	0	1.54639	0	0
5209	SNV	G	T	1	CI	CI protein:p.Gly520Val	2	16	Peach	0	0	0	0	0	0	0	0	1.22164	1.55113	0	0	0	0	0	0
5212	SNV	G	T	1	CI	CI protein:p.Arg521Met	2	16	Shared	1.55039	0	0	0	0	0	0	0	0	0	0	0	1.27796	0	0	0
5228	SNV	T	C	1	CI	None	1	16	Peach	0	0	0	0	0	0	0	0	0	0	0	0	0	0	1.36054	0
5279	SNV	G	T	1	CI	None	1	16	Peach	0	0	0	0	0	0	0	0	0	0	0	0	0	1.63934	0	0
5297	SNV	C	T	1	CI	None	2	16	American plum	0	0	1.5873	0	0	0	0	2.68853	0	0	0	0	0	0	0	0
5327	SNV	A	G	1	CI	None	6	16	Shared	0	0	0	9.7561	0	0	0	0	2.89256	0	0	10.593	4.05405	7.64331	2.06897	0
5384	Deletion	A	-	1	CI	CI protein:p.Ser579fs	1	16	American plum	0	0	1.85185	0	0	0	0	0	0	0	0	0	0	0	0	0
5387	SNV	T	C	1	CI	None	16	16	Shared	100	100	99.0385	98.7097	100	100	100	99.8136	99.7773	99.754	99.7754	99.7915	100	100	99.2593	99.7145
5393	SNV	C	T	1	CI	None	1	16	Peach	0	0	0	0	0	0	0	0	0	0	0	0	0	1.3986	0	0
5412	SNV	T	C	1	CI	CI protein:p.Tyr588His	1	16	American plum	0	0	1.7094	0	0	0	0	0	0	0	0	0	0	0	0	0
5417	SNV	C	T	1	CI	None	1	16	Peach	0	0	0	0	0	0	0	0	0	0	0	0	0	1.65289	0	0
5421	SNV	G	T	1	CI	CI protein:p.Asp591Tyr	1	16	American plum	0	0	0	0	0	8.33333	0	0	0	0	0	0	0	0	0	0
5445	SNV	G	C	1	CI	CI protein:p.Val599Leu	1	16	American plum	2.15054	0	0	0	0	0	0	0	0	0	0	0	0	0	0	0
5474	SNV	A	G	1	CI	None	6	16	Shared	0	0	15.4545	0	0	0	0	0	2.01342	0	16.0529	0	2.4735	4.6875	2.43902	0
5478	Deletion	T	-	1	CI	CI protein:p.Phe610fs	1	16	American plum	0	0	0	1.2987	0	0	0	0	0	0	0	0	0	0	0	0
5499	Deletion	C	-	1	CI	CI protein:p.Pro617fs	1	16	American plum	0	2.46914	0	0	0	0	0	0	0	0	0	0	0	0	0	0
5502	SNV	A	C	1	CI	CI protein:p.Ser618Arg	1	16	Peach	0	0	0	0	0	0	0	0	0	0	0	0	0	1.52672	0	0
5502	SNV	A	T	1	CI	CI protein:p.Ser618Cys	1	16	Peach	0	0	0	0	0	0	0	0	0	0	0	0	0	1.52672	0	0
5506	SNV	A	T	1	CI	CI protein:p.Tyr619Phe	1	16	American plum	0	0	0	0	4.87805	0	0	0	0	0	0	0	0	0	0	0
5513	SNV	A	T	1	CI	CI protein:p.Glu621Asp	1	16	American plum	0	3.7037	0	0	0	0	0	0	0	0	0	0	0	0	0	0
5533	SNV	C	T	1	CI	CI protein:p.Ala628Val	1	16	Peach	0	0	0	0	0	0	0	0	0	0	0	0	0	0	1.65289	0
5533	SNV	C	G	1	CI	CI protein:p.Ala628Gly	1	16	American plum	2.43902	0	0	0	0	0	0	0	0	0	0	0	0	0	0	0
5557	SNV	C	T	1	6K2	6K2 protein:p.Thr1Ile	1	16	American plum	0	0	2.1978	0	0	0	0	0	0	0	0	0	0	0	0	0
5599	Deletion	G	-	1	6K2	6K2 protein:p.Trp15fs	1	16	Peach	0	0	0	0	0	0	0	0	0	0	0	0	0	1.7094	0	0
5599	SNV	G	T	1	6K2	6K2 protein:p.Trp15Leu	1	16	American plum	0	0	2.32558	0	0	0	0	0	0	0	0	0	0	0	0	0
5600	SNV	G	T	1	6K2	6K2 protein:p.Trp15Cys	1	16	Peach	0	0	0	0	0	0	0	0	4.52128	0	0	0	0	0	0	0
5613	SNV	A	G	1	6K2	6K2 protein:p.Ile20Val	1	16	American plum	0	0	0	0	0	0	0	3.20744	0	0	0	0	0	0	0	0
5624	Deletion	C	-	1	6K2	6K2 protein:p.Asp23fs	1	16	American plum	0	2.98507	0	0	0	0	0	0	0	0	0	0	0	0	0	0
5624	SNV	C	A	1	6K2	6K2 protein:p.Asp23Glu	1	16	American plum	3.27869	0	0	0	0	0	0	0	0	0	0	0	0	0	0	0
5625	SNV	G	T	1	6K2	6K2 protein:p.Ala24Ser	1	16	Peach	0	0	0	0	0	0	0	0	0	0	0	0	0	0	2.22222	0
5633	SNV	A	G	1	6K2	None	1	16	American plum	0	0	2.15054	0	0	0	0	0	0	0	0	0	0	0	0	0
5642	SNV	A	G	1	6K2	None	16	16	Shared	100	100	98.9362	100	100	100	99.6454	99.7117	98.8571	99.449	99.4207	99.5935	100	98.2759	100	99.548
5654	SNV	A	G	1	6K2	None	1	16	American plum	0	0	2.91262	0	0	0	0	0	0	0	0	0	0	0	0	0
5658	SNV	G	T	1	6K2	6K2 protein:p.Ala35Ser	1	16	Peach	0	0	0	0	0	0	0	0	2.20588	0	0	0	0	0	0	0
5662	SNV	G	T	1	6K2	6K2 protein:p.Trp36Leu	1	16	American plum	0	2.29885	0	0	0	0	0	0	0	0	0	0	0	0	0	0
5664	Deletion	A	-	1	6K2	6K2 protein:p.Met37fs	2	16	Peach	0	0	0	0	0	0	0	0	0	0	0	0	0	1.36986	1.52672	0
5672	SNV	C	T	1	6K2	None	1	16	American plum	0	2	0	0	0	0	0	0	0	0	0	0	0	0	0	0
5681	SNV	G	A	1	6K2	None	16	16	Shared	100	98.9583	100	99.5146	100	100	100	99.6567	99.4012	99.7467	99.6451	99.7108	100	100	99.3103	99.783
5685	SNV	G	T	1	6K2	6K2 protein:p.Asp44Tyr	1	16	American plum	0	0	0	0	4.54545	0	0	0	0	0	0	0	0	0	0	0
5686	SNV	A	C	1	6K2	6K2 protein:p.Asp44Ala	6	16	Shared	0	0	13.7255	0	0	0	0	0	6.90335	0	39.0166	0	4.46429	6.36943	7.43243	0
5731	SNV	A	C	1	NIa-VPg	NIa-VPg protein:p.Gln6Pro	1	16	Peach	0	0	0	0	0	0	0	0	0	0	0	0	0	1.14943	0	0
5748	SNV	T	A	1	NIa-VPg	NIa-VPg protein:p.Phe12Ile	1	16	American plum	1.3986	0	0	0	0	0	0	0	0	0	0	0	0	0	0	0
5749	SNV	T	G	1	NIa-VPg	NIa-VPg protein:p.Phe12Cys	1	16	American plum	0	0	1.11111	0	0	0	0	0	0	0	0	0	0	0	0	0
5756	SNV	A	T	1	NIa-VPg	NIa-VPg protein:p.Gln14His	1	16	American plum	1.36986	0	0	0	0	0	0	0	0	0	0	0	0	0	0	0
5757	SNV	G	T	1	NIa-VPg	NIa-VPg protein:p.Ala15Ser	1	16	Peach	0	0	0	0	0	0	0	0	0	0	0	0	0	0	1.69492	0
5775	SNV	G	T	1	NIa-VPg	NIa-VPg protein:p.Ala21Ser	1	16	American plum	0	2.15054	0	0	0	0	0	0	0	0	0	0	0	0	0	0
5778	SNV	A	T	1	NIa-VPg	NIa-VPg protein:p.Arg22Trp	1	16	American plum	1.21951	0	0	0	0	0	0	0	0	0	0	0	0	0	0	0
5781	SNV	G	T	1	NIa-VPg	NIa-VPg protein:p.Glu23*	2	16	Shared	1.23457	0	0	0	0	0	0	0	0	0	0	0	0	0	1.60428	0
5782	SNV	A	G	1	NIa-VPg	NIa-VPg protein:p.Glu23Gly	1	16	Peach	0	0	0	0	0	0	0	0	0	0	0	0	0	1.13636	0	0
5783	SNV	A	C	1	NIa-VPg	NIa-VPg protein:p.Glu23Asp	1	16	American plum	4.26829	0	0	0	0	0	0	0	0	0	0	0	0	0	0	0
5786	SNV	G	T	1	NIa-VPg	None	1	16	American plum	0	3.44828	0	0	0	0	0	0	0	0	0	0	0	0	0	0
5851	SNV	A	C	1	NIa-VPg	NIa-VPg protein:p.Lys46Thr	1	16	American plum	0	0	1.43885	0	0	0	0	0	0	0	0	0	0	0	0	0
5852	SNV	A	G	1	NIa-VPg	None	1	16	American plum	0	0	0	0	4.16667	0	0	0	0	0	0	0	0	0	0	0
5858	SNV	G	C	1	NIa-VPg	NIa-VPg protein:p.Lys48Asn	1	16	American plum	0	0	1.38889	0	0	0	0	0	0	0	0	0	0	0	0	0
5867	SNV	G	T	1	NIa-VPg	None	1	16	Peach	0	0	0	0	0	0	0	0	0	0	0	0	0	2.08333	0	0
5874	SNV	A	C	1	NIa-VPg	NIa-VPg protein:p.Thr54Pro	1	16	American plum	1.50376	0	0	0	0	0	0	0	0	0	0	0	0	0	0	0
5881	SNV	C	T	1	NIa-VPg	NIa-VPg protein:p.Thr56Ile	1	16	American plum	0	0	1.14943	0	0	0	0	0	0	0	0	0	0	0	0	0
5886	Deletion	A	-	1	NIa-VPg	NIa-VPg protein:p.Lys58fs	1	16	American plum	0	0	1.25786	0	0	0	0	0	0	0	0	0	0	0	0	0
5900	SNV	G	T	1	NIa-VPg	NIa-VPg protein:p.Met62Ile	1	16	American plum	0	0	3.18471	0	0	0	0	0	0	0	0	0	0	0	0	0
5901	SNV	T	G	1	NIa-VPg	NIa-VPg protein:p.Tyr63Asp	1	16	Peach	0	0	0	0	0	0	0	0	0	0	0	0	0	1.23457	0	0
5904	Deletion	G	-	1	NIa-VPg	NIa-VPg protein:p.Tyr65fs	1	16	American plum	1.53846	0	0	0	0	0	0	0	0	0	0	0	0	0	0	0
5904	SNV	G	T	1	NIa-VPg	NIa-VPg protein:p.Gly64Trp	1	16	American plum	1.53846	0	0	0	0	0	0	0	0	0	0	0	0	0	0	0
5909	SNV	C	T	1	NIa-VPg	None	1	16	Peach	0	0	0	0	0	0	0	0	0	0	0	0	0	1.6129	0	0
5921	SNV	C	T	1	NIa-VPg	None	6	16	Shared	0	0	0	12.0603	0	0	0	0	5.30165	0	0	11.4123	4.85714	4.2328	3.65854	0
5928	SNV	T	C	1	NIa-VPg	NIa-VPg protein:p.Phe72Leu	1	16	American plum	0	0	1.00503	0	0	0	0	0	0	0	0	0	0	0	0	0
5942	SNV	T	A	1	NIa-VPg	None	1	16	American plum	0	0	0	0	2.73973	0	0	0	0	0	0	0	0	0	0	0
5948	SNV	A	G	1	NIa-VPg	None	1	16	Peach	0	0	0	0	0	0	0	0	0	0	0	0	0	1.03627	0	0
5954	SNV	T	C	1	NIa-VPg	None	1	16	Peach	0	0	0	0	0	0	0	0	0	0	0	0	0	0	1.12994	0
5967	SNV	G	T	1	NIa-VPg	NIa-VPg protein:p.Asp85Tyr	1	16	American plum	0	0	0	0	2.94118	0	0	0	0	0	0	0	0	0	0	0
5972	SNV	G	T	1	NIa-VPg	NIa-VPg protein:p.Glu86Asp	1	16	Peach	0	0	0	0	0	0	0	0	0	0	0	0	0	1.46341	0	0
6002	SNV	G	C	1	NIa-VPg	NIa-VPg protein:p.Gln96His	1	16	American plum	0	0	0	0	2.53165	0	0	0	0	0	0	0	0	0	0	0
6002	SNV	G	A	1	NIa-VPg	None	1	16	American plum	1.11111	0	0	0	0	0	0	0	0	0	0	0	0	0	0	0
6003	SNV	G	T	1	NIa-VPg	NIa-VPg protein:p.Glu97*	1	16	Peach	0	0	0	0	0	0	0	0	0	0	0	0	1.0989	0	0	0
6006	SNV	C	A	1	NIa-VPg	NIa-VPg protein:p.His98Asn	1	16	American plum	0	0	0	0	2.46914	0	0	0	0	0	0	0	0	0	0	0
6011	SNV	C	T	1	NIa-VPg	None	1	16	American plum	1.01523	0	0	0	0	0	0	0	0	0	0	0	0	0	0	0
6014	SNV	A	T	1	NIa-VPg	None	1	16	American plum	0	1.65289	0	0	0	0	0	0	0	0	0	0	0	0	0	0
6017	SNV	G	T	1	NIa-VPg	NIa-VPg protein:p.Gln101His	1	16	Peach	0	0	0	0	0	0	0	0	0	0	0	0	0	2.09205	0	0
6018	SNV	A	T	1	NIa-VPg	NIa-VPg protein:p.Ile102Phe	1	16	American plum	1.03093	0	0	0	0	0	0	0	0	0	0	0	0	0	0	0
6037	SNV	G	T	1	NIa-VPg	NIa-VPg protein:p.Gly108Val	1	16	Peach	0	0	0	0	0	0	0	0	0	0	0	0	0	0	1.45631	0
6062	SNV	C	T	1	NIa-VPg	None	1	16	American plum	1.43885	0	0	0	0	0	0	0	0	0	0	0	0	0	0	0
6074	SNV	T	C	1	NIa-VPg	None	1	16	American plum	0	2.22222	0	0	0	0	0	0	0	0	0	0	0	0	0	0
6078	Deletion	G	-	1	NIa-VPg	NIa-VPg protein:p.Gly122fs	1	16	Peach	0	0	0	0	0	0	0	0	0	0	0	0	0	1.08108	0	0
6126	SNV	G	C	1	NIa-VPg	NIa-VPg protein:p.Val138Leu	1	16	American plum	1.72414	0	0	0	0	0	0	0	0	0	0	0	0	0	0	0
6129	SNV	G	T	1	NIa-VPg	NIa-VPg protein:p.Asp139Tyr	1	16	American plum	1.78571	0	0	0	0	0	0	0	0	0	0	0	0	0	0	0
6134	SNV	T	C	1	NIa-VPg	None	6	16	Shared	0	0	19.1083	0	0	0	0	0	8.14815	0	39.4281	0	5.44872	6.96203	6.47482	0
6135	SNV	A	C	1	NIa-VPg	NIa-VPg protein:p.Thr141Pro	1	16	American plum	0	2.53165	0	0	0	0	0	0	0	0	0	0	0	0	0	0
6156	SNV	G	A	1	NIa-VPg	NIa-VPg protein:p.Val148Ile	1	16	American plum	0	0	0	0	5.55556	0	0	0	0	0	0	0	0	0	0	0
6161	SNV	T	C	1	NIa-VPg	None	1	16	American plum	0	4.41176	0	0	0	0	0	0	0	0	0	0	0	0	0	0
6202	SNV	T	A	1	NIa-VPg	NIa-VPg protein:p.Phe163Tyr	1	16	American plum	0	0	0	0	0	0	2.19895	0	0	0	0	0	0	0	0	0
6206	SNV	A	T	1	NIa-VPg	NIa-VPg protein:p.Glu164Asp	1	16	American plum	0	0	0	1.40845	0	0	0	0	0	0	0	0	0	0	0	0
6211	SNV	G	T	1	NIa-VPg	NIa-VPg protein:p.Arg166Met	1	16	Peach	0	0	0	0	0	0	0	0	0	0	0	0	0	0	2.54237	0
6254	SNV	A	G	1	NIa-VPg	None	1	16	American plum	0	0	1.75439	0	0	0	0	0	0	0	0	0	0	0	0	0
6262	SNV	A	G	1	NIa-VPg	NIa-VPg protein:p.Asn183Ser	1	16	American plum	1.3986	0	0	0	0	0	0	0	0	0	0	0	0	0	0	0
6269	SNV	G	T	1	NIa-VPg	NIa-VPg protein:p.Glu185Asp	1	16	American plum	0	2.73973	0	0	0	0	0	0	0	0	0	0	0	0	0	0
6276	SNV	G	A	1	NIa-VPg	NIa-VPg protein:p.Glu188Lys	5	16	Peach	0	0	0	0	0	0	0	0	8.55513	0	0	0	4.21687	18.75	5.7377	52.0441
6276	SNV	G	T	1	NIa-VPg	NIa-VPg protein:p.Glu188*	1	16	American plum	0	3.75	0	0	0	0	0	0	0	0	0	0	0	0	0	0
6279	SNV	A	G	1	NIa-VPg	NIa-VPg protein:p.Lys189Glu	16	16	Shared	99.3506	97.5	100	100	100	100	99.9001	99.6095	99.0385	98.4679	99.521	99.483	99.0881	100	99.1736	99.7251
6279	SNV	A	T	1	NIa-VPg	NIa-VPg protein:p.Lys189*	1	16	Peach	0	0	0	0	0	0	0	0	0	1.26105	0	0	0	0	0	0
6286	SNV	A	G	1	NIa-VPg	NIa-VPg protein:p.Asp191Gly	1	16	Peach	0	0	0	0	0	0	0	0	0	0	0	0	0	1.15607	0	0
6291	SNV	G	T	1	NIa-VPg	NIa-VPg protein:p.Glu193*	1	16	American plum	1.24224	0	0	0	0	0	0	0	0	0	0	0	0	0	0	0
6305	SNV	G	A	1	NIa-Pro	None	6	16	Shared	0	0	25.7812	0	0	0	0	0	5.41045	0	37.2344	0	7.10227	10.9091	9.55882	0
6309	SNV	A	G	1	NIa-Pro	NIa-Pro protein:p.Arg6Gly	1	16	American plum	0	2.53165	0	0	0	0	0	0	0	0	0	0	0	0	0	0
6309	SNV	A	T	1	NIa-Pro	NIa-Pro protein:p.Arg6*	1	16	American plum	1.23457	0	0	0	0	0	0	0	0	0	0	0	0	0	0	0
6313	SNV	G	A	1	NIa-Pro	NIa-Pro protein:p.Gly7Asp	1	16	Peach	0	0	0	0	0	0	0	0	0	0	0	0	1.1976	0	0	0
6321	SNV	G	T	1	NIa-Pro	NIa-Pro protein:p.Asp10Tyr	2	16	American plum	1.33333	2.66667	0	0	0	0	0	0	0	0	0	0	0	0	0	0
6330	Deletion	C	-	1	NIa-Pro	NIa-Pro protein:p.Pro13fs	1	16	Peach	0	0	0	0	0	0	0	0	0	0	0	0	0	1.14286	0	0
6345	SNV	A	C	1	NIa-Pro	NIa-Pro protein:p.Ile18Leu	1	16	American plum	1.96078	0	0	0	0	0	0	0	0	0	0	0	0	0	0	0
6349	SNV	G	T	1	NIa-Pro	NIa-Pro protein:p.Cys19Phe	1	16	Peach	0	0	0	0	0	0	0	0	0	0	0	0	0	0	3.06748	0
6358	SNV	A	C	1	NIa-Pro	NIa-Pro protein:p.Asn22Thr	1	16	American plum	0	0	0	1.75439	0	0	0	0	0	0	0	0	0	0	0	0
6359	SNV	T	C	1	NIa-Pro	None	2	16	American plum	0	2.5974	1.51515	0	0	0	0	0	0	0	0	0	0	0	0	0
6369	SNV	G	A	1	NIa-Pro	NIa-Pro protein:p.Gly26Ser	1	16	Peach	0	0	0	0	0	0	0	0	0	0	0	0	1.93906	0	0	0
6370	SNV	G	T	1	NIa-Pro	NIa-Pro protein:p.Gly26Val	1	16	American plum	0	0	0	1.33929	0	0	0	0	0	0	0	0	0	0	0	0
6401	SNV	C	T	1	NIa-Pro	None	1	16	Peach	0	0	0	0	0	0	0	0	0	0	0	0	0	1.21951	0	0
6437	SNV	C	T	1	NIa-Pro	None	1	16	American plum	1.85185	0	0	0	0	0	0	0	0	0	0	0	0	0	0	0
6451	SNV	G	T	1	NIa-Pro	NIa-Pro protein:p.Gly53Val	1	16	American plum	0	3.8961	0	0	0	0	0	0	0	0	0	0	0	0	0	0
6452	SNV	A	G	1	NIa-Pro	None	1	16	American plum	1.3986	0	0	0	0	0	0	0	0	0	0	0	0	0	0	0
6476	SNV	T	C	1	NIa-Pro	None	1	16	American plum	1.25786	0	0	0	0	0	0	0	0	0	0	0	0	0	0	0
6489	SNV	G	T	1	NIa-Pro	NIa-Pro protein:p.Val66Leu	1	16	Peach	0	0	0	0	0	0	0	0	0	0	0	0	0	2.22222	0	0
6491	SNV	G	T	1	NIa-Pro	None	1	16	American plum	1.80723	0	0	0	0	0	0	0	0	0	0	0	0	0	0	0
6496	SNV	A	G	1	NIa-Pro	NIa-Pro protein:p.Asp68Gly	1	16	Peach	0	0	0	0	0	0	0	0	0	0	0	0	0	0	1.14286	0
6505	SNV	C	T	1	NIa-Pro	NIa-Pro protein:p.Thr71Ile	1	16	American plum	1.10497	0	0	0	0	0	0	0	0	0	0	0	0	0	0	0
6508	Deletion	T	-	1	NIa-Pro	NIa-Pro protein:p.Leu72fs	1	16	American plum	1.0929	0	0	0	0	0	0	0	0	0	0	0	0	0	0	0
6532	SNV	G	C	1	NIa-Pro	NIa-Pro protein:p.Arg80Pro	1	16	American plum	1.00503	0	0	0	0	0	0	0	0	0	0	0	0	0	0	0
6538	SNV	T	G	1	NIa-Pro	NIa-Pro protein:p.Ile82Arg	1	16	Peach	0	0	0	0	0	0	0	0	0	0	0	0	0	0	1.28755	0
6545	SNV	C	T	1	NIa-Pro	None	6	16	Shared	0	0	20.283	0	0	0	0	0	8.45411	0	39.1189	0	5.35055	8.21256	6.17284	0
6548	SNV	C	T	1	NIa-Pro	None	1	16	American plum	1.90476	0	0	0	0	0	0	0	0	0	0	0	0	0	0	0
6578	SNV	G	T	1	NIa-Pro	None	1	16	Peach	0	0	0	0	0	0	0	0	0	0	0	0	0	0	1.32159	0
6592	SNV	T	C	1	NIa-Pro	NIa-Pro protein:p.Phe100Ser	1	16	American plum	1.04167	0	0	0	0	0	0	0	0	0	0	0	0	0	0	0
6602	SNV	G	A	1	NIa-Pro	None	6	16	American plum	10.4294	6.81818	4.40252	1.20968	9.85915	0	0	11.8228	0	0	0	0	0	0	0	0
6608	SNV	T	C	1	NIa-Pro	None	1	16	American plum	1.2987	0	0	0	0	0	0	0	0	0	0	0	0	0	0	0
6652	SNV	G	T	1	NIa-Pro	NIa-Pro protein:p.Ser120Ile	1	16	American plum	2.41935	0	0	0	0	0	0	0	0	0	0	0	0	0	0	0
6668	SNV	G	T	1	NIa-Pro	NIa-Pro protein:p.Met125Ile	1	16	American plum	1.63934	0	0	0	0	0	0	0	0	0	0	0	0	0	0	0
6670	SNV	C	T	1	NIa-Pro	NIa-Pro protein:p.Ser126Leu	1	16	American plum	0	0	1.23457	0	0	0	0	0	0	0	0	0	0	0	0	0
6691	SNV	C	T	1	NIa-Pro	NIa-Pro protein:p.Pro133Leu	1	16	Peach	0	0	0	0	0	0	0	0	0	0	0	0	0	0	1.50376	0
6698	SNV	T	C	1	NIa-Pro	None	7	16	American plum	46.5517	9.63855	12.6582	6.48649	39.2157	50	0	44.2691	0	0	0	0	0	0	0	0
6732	Deletion	A	-	1	NIa-Pro	NIa-Pro protein:p.Lys147fs	1	16	American plum	1.25786	0	0	0	0	0	0	0	0	0	0	0	0	0	0	0
6734	SNV	G	T	1	NIa-Pro	NIa-Pro protein:p.Lys147Asn	1	16	American plum	1.25	0	0	0	0	0	0	0	0	0	0	0	0	0	0	0
6743	Deletion	T	-	1	NIa-Pro	NIa-Pro protein:p.Cys151fs	1	16	Peach	0	0	0	0	0	0	0	0	0	0	0	0	0	0	1.16959	0
6759	SNV	G	T	1	NIa-Pro	NIa-Pro protein:p.Val156Leu	1	16	American plum	0	3.09278	0	0	0	0	0	0	0	0	0	0	0	0	0	0
6763	SNV	G	T	1	NIa-Pro	NIa-Pro protein:p.Ser157Ile	1	16	American plum	1.24224	0	0	0	0	0	0	0	0	0	0	0	0	0	0	0
6772	SNV	A	G	1	NIa-Pro	NIa-Pro protein:p.Asp160Gly	1	16	American plum	0	0	1.10497	0	0	0	0	0	0	0	0	0	0	0	0	0
6785	SNV	T	C	1	NIa-Pro	None	1	16	Peach	0	0	0	0	0	0	0	0	0	0	0	0	0	0	1.05263	0
6796	SNV	G	T	1	NIa-Pro	NIa-Pro protein:p.Ser168Ile	1	16	American plum	0	3.15789	0	0	0	0	0	0	0	0	0	0	0	0	0	0
6806	Deletion	T	-	1	NIa-Pro	NIa-Pro protein:p.Ser172fs	1	16	Peach	0	0	0	0	0	0	0	0	0	0	0	0	0	1.12994	0	0
6808	SNV	C	T	1	NIa-Pro	NIa-Pro protein:p.Ser172Leu	1	16	Peach	0	0	0	0	0	0	0	0	0	0	0	0	0	1.7341	0	0
6813	SNV	A	C	1	NIa-Pro	NIa-Pro protein:p.Asn174His	1	16	American plum	1.24224	0	0	0	0	0	0	0	0	0	0	0	0	0	0	0
6830	SNV	T	G	1	NIa-Pro	NIa-Pro protein:p.Tyr179*	1	16	Peach	0	0	0	0	0	0	0	0	0	0	0	0	0	0	1.14943	0
6852	SNV	G	T	1	NIa-Pro	NIa-Pro protein:p.Glu187*	1	16	American plum	0	0	2.63158	0	0	0	0	0	0	0	0	0	0	0	0	0
6854	SNV	G	T	1	NIa-Pro	NIa-Pro protein:p.Glu187Asp	2	16	Shared	0	2.5641	0	0	0	0	0	0	0	1.17884	0	0	0	0	0	0
6893	SNV	A	T	1	NIa-Pro	None	4	16	Shared	0	8.95522	0	0	0	0	0	0	1.76471	3.96311	0	0	0	0	1.27389	0
6893	SNV	A	C	1	NIa-Pro	None	2	16	Peach	0	0	0	0	0	0	0	0	0	1.94417	0	0	0	1.51515	0	0
6896	SNV	G	T	1	NIa-Pro	NIa-Pro protein:p.Lys201Asn	1	16	Peach	0	0	0	0	0	0	0	0	0	0	0	0	0	0	1.25786	0
6900	SNV	T	G	1	NIa-Pro	NIa-Pro protein:p.Trp203Gly	1	16	American plum	0	0	1.33333	0	0	0	0	0	0	0	0	0	0	0	0	0
6902	SNV	G	T	1	NIa-Pro	NIa-Pro protein:p.Trp203Cys	1	16	Peach	0	0	0	0	0	0	0	0	0	1.28035	0	0	0	0	0	0
6925	SNV	G	T	1	NIa-Pro	NIa-Pro protein:p.Cys211Phe	1	16	American plum	0	0	3.125	0	0	0	0	0	0	0	0	0	0	0	0	0
6928	Deletion	G	-	1	NIa-Pro	NIa-Pro protein:p.Gly213fs	1	16	American plum	0	0	0	1.07527	0	0	0	0	0	0	0	0	0	0	0	0
6939	SNV	C	G	1	NIa-Pro	NIa-Pro protein:p.Gln216Glu	1	16	Peach	0	0	0	0	0	0	0	0	0	0	0	0	0	0	1.25	0
6963	SNV	A	G	1	NIa-Pro	NIa-Pro protein:p.Ser224Gly	1	16	Peach	0	0	0	0	0	0	0	0	0	0	0	0	0	0	1.1976	0
6979	Deletion	G	-	1	NIa-Pro	NIa-Pro protein:p.Cys229fs	1	16	Peach	0	0	0	0	0	0	0	0	0	0	0	0	0	1.34228	0	0
6996	SNV	C	T	1	NIa-Pro	NIa-Pro protein:p.Leu235Phe	1	16	Peach	0	0	0	0	0	0	0	0	0	0	0	0	0	1.85185	0	0
7031	SNV	T	C	1	NIb	None	1	16	Peach	0	0	0	0	0	0	0	0	0	0	0	0	0	1.0582	0	0
7033	SNV	C	T	1	NIb	NIb protein:p.Thr4Ile	1	16	Peach	0	0	0	0	0	0	0	0	0	0	0	0	0	1.05263	0	0
7037	SNV	T	C	1	NIb	None	1	16	Peach	0	0	0	0	0	0	0	0	0	0	0	0	0	1.06383	0	0
7040	SNV	G	T	1	NIb	NIb protein:p.Trp6Cys	1	16	American plum	0	2.29885	0	0	0	0	0	0	0	0	0	0	0	0	0	0
7042	SNV	T	C	1	NIb	NIb protein:p.Leu7Pro	1	16	Peach	0	0	0	0	0	0	0	0	0	0	0	0	0	1.10497	0	0
7055	SNV	A	G	1	NIb	None	11	16	Shared	0	82.2785	23.3918	81.4815	0	0	0	0	88.9776	99.3182	57.6763	87.8968	84.9206	87.0968	78.9474	99.5404
7072	SNV	C	A	1	NIb	NIb protein:p.Ala17Glu	1	16	American plum	0	0	1.1236	0	0	0	0	0	0	0	0	0	0	0	0	0
7079	SNV	A	G	1	NIb	None	1	16	American plum	0	0	1.18343	0	0	0	0	0	0	0	0	0	0	0	0	0
7102	SNV	C	T	1	NIb	NIb protein:p.Thr27Ile	1	16	Peach	0	0	0	0	0	0	0	0	0	0	0	0	0	1.21951	0	0
7106	SNV	G	T	1	NIb	NIb protein:p.Lys28Asn	1	16	Peach	0	0	0	0	0	0	0	0	0	0	0	0	0	1.21212	0	0
7116	SNV	A	G	1	NIb	NIb protein:p.Lys32Glu	1	16	American plum	1.43885	0	0	0	0	0	0	0	0	0	0	0	0	0	0	0
7132	SNV	T	A	1	NIb	NIb protein:p.Leu37His	1	16	American plum	0	0	0	2.01613	0	0	0	0	0	0	0	0	0	0	0	0
7132	SNV	T	C	1	NIb	NIb protein:p.Leu37Pro	1	16	American plum	0	0	4.51977	0	0	0	0	0	0	0	0	0	0	0	0	0
7163	SNV	G	A	1	NIb	None	1	16	American plum	0	2.15054	0	0	0	0	0	0	0	0	0	0	0	0	0	0
7166	SNV	G	T	1	NIb	NIb protein:p.Glu48Asp	2	16	Shared	0	0	0	1.86047	0	0	0	0	0	0	0	0	0	0	1.24224	0
7224	SNV	G	T	1	NIb	NIb protein:p.Ala68Ser	1	16	American plum	0	0	0	0	4	0	0	0	0	0	0	0	0	0	0	0
7286	SNV	T	C	1	NIb	None	1	16	Peach	0	0	0	0	0	0	0	0	0	0	0	0	0	0	1.0989	0
7294	SNV	A	G	1	NIb	NIb protein:p.Glu91Gly	1	16	American plum	1.35135	0	0	0	0	0	0	0	0	0	0	0	0	0	0	0
7297	SNV	G	T	1	NIb	NIb protein:p.Arg92Leu	1	16	American plum	0	2.0202	0	0	0	0	0	0	0	0	0	0	0	0	0	0
7299	Deletion	G	-	1	NIb	NIb protein:p.Ala93fs	1	16	American plum	0	0	1.16959	0	0	0	0	0	0	0	0	0	0	0	0	0
7316	SNV	C	T	1	NIb	None	1	16	American plum	0	0	1.18343	0	0	0	0	0	0	0	0	0	0	0	0	0
7316	SNV	C	G	1	NIb	NIb protein:p.Ile98Met	1	16	American plum	0	2.0202	0	0	0	0	0	0	0	0	0	0	0	0	0	0
7328	SNV	T	C	1	NIb	None	1	16	Peach	0	0	0	0	0	0	0	0	0	0	0	0	0	1.05263	0	0
7328	SNV	T	G	1	NIb	NIb protein:p.Ile102Met	1	16	American plum	0	3.19149	0	0	0	0	0	0	0	0	0	0	0	0	0	0
7344	SNV	G	T	1	NIb	NIb protein:p.Glu108*	1	16	American plum	2.08333	0	0	0	0	0	0	0	0	0	0	0	0	0	0	0
7362	SNV	G	T	1	NIb	NIb protein:p.Asp114Tyr	1	16	Peach	0	0	0	0	0	0	0	0	0	0	0	0	0	1.05263	0	0
7366	SNV	C	G	1	NIb	NIb protein:p.Pro115Arg	1	16	American plum	1.66667	0	0	0	0	0	0	0	0	0	0	0	0	0	0	0
7370	SNV	T	C	1	NIb	None	6	16	Shared	0	0	22.3684	0	0	0	0	0	3.27613	0	39.2546	0	6.11765	9.09091	7.27273	0
7380	SNV	T	C	1	NIb	NIb protein:p.Ser120Pro	1	16	American plum	0	0	1.92308	0	0	0	0	0	0	0	0	0	0	0	0	0
7394	SNV	G	T	1	NIb	NIb protein:p.Met124Ile	1	16	American plum	0	0	0	1.27119	0	0	0	0	0	0	0	0	0	0	0	0
7400	SNV	A	G	1	NIb	None	16	16	Shared	100	97.5904	100	100	97.7273	100	99.8026	99.5461	99.6497	99.4603	99.5457	99.5475	99.4832	99.3827	100	99.5861
7417	SNV	A	T	1	NIb	NIb protein:p.Tyr132Phe	1	16	American plum	4.16667	0	0	0	0	0	0	0	0	0	0	0	0	0	0	0
7424	Deletion	A	-	1	NIb	NIb protein:p.Lys135fs	1	16	American plum	0	0	1.31579	0	0	0	0	0	0	0	0	0	0	0	0	0
7435	SNV	A	G	1	NIb	NIb protein:p.Asp138Gly	1	16	American plum	2.10526	0	0	0	0	0	0	0	0	0	0	0	0	0	0	0
7445	SNV	G	A	1	NIb	None	1	16	American plum	0	0	0	1.02564	0	0	0	0	0	0	0	0	0	0	0	0
7455	SNV	G	T	1	NIb	NIb protein:p.Asp145Tyr	9	16	Shared	0	0	0	79.1444	0	0	0	0	59.3804	1.43494	1.25472	88.1794	58.0214	58.8608	54.491	99.102
7496	Deletion	T	-	1	NIb	NIb protein:p.Leu159fs	1	16	Peach	0	0	0	0	0	0	0	0	0	0	0	0	0	0	1.25786	0
7523	SNV	G	A	1	NIb	NIb protein:p.Trp167*	1	16	American plum	0	2.29885	0	0	0	0	0	0	0	0	0	0	0	0	0	0
7523	SNV	G	T	1	NIb	NIb protein:p.Trp167Cys	1	16	American plum	0	2.29885	0	0	0	0	0	0	0	0	0	0	0	0	0	0
7528	SNV	G	T	1	NIb	NIb protein:p.Gly169Val	1	16	American plum	0	2.29885	0	0	0	0	0	0	0	0	0	0	0	0	0	0
7542	SNV	G	T	1	NIb	NIb protein:p.Glu174*	1	16	Peach	0	0	0	0	0	0	0	0	0	0	0	0	0	0	1.10497	0
7547	SNV	G	C	1	NIb	NIb protein:p.Leu175Phe	1	16	American plum	0	2.29885	0	0	0	0	0	0	0	0	0	0	0	0	0	0
7549	SNV	G	T	1	NIb	NIb protein:p.Arg176Leu	1	16	Peach	0	0	0	0	0	0	0	0	0	0	0	0	0	0	1.64835	0
7583	SNV	A	G	1	NIb	None	1	16	American plum	1.76991	0	0	0	0	0	0	0	0	0	0	0	0	0	0	0
7589	Deletion	C	-	1	NIb	NIb protein:p.Phe189fs	1	16	American plum	0	2.40964	0	0	0	0	0	0	0	0	0	0	0	0	0	0
7593	SNV	G	T	1	NIb	NIb protein:p.Ala191Ser	1	16	American plum	0	0	1.60428	0	0	0	0	0	0	0	0	0	0	0	0	0
7597	Deletion	C	-	1	NIb	NIb protein:p.Ala192fs	1	16	American plum	0	2.63158	0	0	0	0	0	0	0	0	0	0	0	0	0	0
7599	SNV	C	T	1	NIb	NIb protein:p.Pro193Ser	1	16	Peach	0	0	0	0	0	0	0	0	0	0	0	0	0	1.04712	0	0
7607	SNV	T	C	1	NIb	None	8	16	American plum	40	9.09091	14.9425	5.85586	46.9388	38.7097	1.27334	44.2039	0	0	0	0	0	0	0	0
7614	SNV	C	T	1	NIb	None	1	16	American plum	1.65289	0	0	0	0	0	0	0	0	0	0	0	0	0	0	0
7618	SNV	G	T	1	NIb	NIb protein:p.Gly199Val	1	16	Peach	0	0	0	0	0	0	0	0	0	0	0	0	0	1.08108	0	0
7626	SNV	G	A	1	NIb	NIb protein:p.Val202Met	1	16	Peach	0	0	0	0	0	0	0	0	0	0	0	0	0	0	1.24224	0
7635	SNV	G	T	1	NIb	NIb protein:p.Asp205Tyr	2	16	American plum	0	2.22222	0	0	0	6.25	0	0	0	0	0	0	0	0	0	0
7682	SNV	G	T	1	NIb	NIb protein:p.Trp220Cys	1	16	American plum	0	3.19149	0	0	0	0	0	0	0	0	0	0	0	0	0	0
7691	SNV	G	A	1	NIb	None	6	16	Shared	0	67.3913	0	0	0	0	0	0	15.5288	98.3826	0	0	12.685	9.13978	16.3842	0
7700	SNV	A	T	1	NIb	NIb protein:p.Lys226Asn	1	16	American plum	0	1.96078	0	0	0	0	0	0	0	0	0	0	0	0	0	0
7711	SNV	G	T	1	NIb	NIb protein:p.Gly230Val	1	16	Peach	0	0	0	0	0	0	0	0	0	0	0	0	0	1.41509	0	0
7786	Deletion	C	-	1	NIb	NIb protein:p.Leu256fs	5	16	Shared	0	5.30973	0	0	2.8169	0	0	0	1.12705	3.14728	0	1.00966	0	0	0	0
7786	SNV	C	T	1	NIb	NIb protein:p.Ser255Phe	1	16	Peach	0	0	0	0	0	0	0	0	0	1.25084	0	0	0	0	0	0
7826	SNV	T	C	1	NIb	None	1	16	American plum	2.03046	0	0	0	0	0	0	0	0	0	0	0	0	0	0	0
7832	SNV	A	G	1	NIb	None	1	16	American plum	0	0	0	0	2.73973	0	0	0	0	0	0	0	0	0	0	0
7844	SNV	G	A	1	NIb	None	16	16	Shared	100	100	99.5726	99.3243	100	100	99.5105	99.712	99.4286	99.601	99.4662	99.564	99.639	97.7974	99.1701	99.5747
7865	SNV	G	T	1	NIb	NIb protein:p.Met281Ile	1	16	Peach	0	0	0	0	0	0	0	0	0	0	0	0	0	1.33929	0	0
7892	SNV	A	G	1	NIb	None	9	16	Shared	41.9753	14.1593	16.2393	6.12903	55.3571	55.8824	99.0264	43.5358	0	0	0	0	0	0	1.28755	0
7945	SNV	A	C	1	NIb	NIb protein:p.Asn308Thr	1	16	American plum	0	0	1.27389	0	0	0	0	0	0	0	0	0	0	0	0	0
7953	Deletion	G	-	1	NIb	NIb protein:p.Gly311fs	1	16	American plum	0	0	0	0	4.25532	0	0	0	0	0	0	0	0	0	0	0
7957	SNV	A	G	1	NIb	NIb protein:p.Gln312Arg	1	16	Peach	0	0	0	0	0	0	0	0	0	0	0	0	0	0	1.21951	0
7962	SNV	T	C	1	NIb	NIb protein:p.Ser314Pro	1	16	Peach	0	0	0	0	0	0	0	0	0	0	0	0	0	1.08108	0	0
7966	SNV	C	T	1	NIb	NIb protein:p.Thr315Ile	1	16	American plum	1.69492	0	0	0	0	0	0	0	0	0	0	0	0	0	0	0
7971	SNV	G	T	1	NIb	NIb protein:p.Val317Phe	1	16	American plum	1.65289	0	0	0	0	0	0	0	0	0	0	0	0	0	0	0
7974	SNV	G	C	1	NIb	NIb protein:p.Asp318His	1	16	American plum	0	0	1.12994	0	0	0	0	0	0	0	0	0	0	0	0	0
7977	SNV	A	C	1	NIb	NIb protein:p.Asn319His	1	16	Peach	0	0	0	0	0	0	0	0	0	0	0	0	0	1.11111	0	0
7998	SNV	G	T	1	NIb	NIb protein:p.Ala326Ser	1	16	Peach	0	0	0	0	0	0	0	0	0	0	0	0	0	1.11111	0	0
8000	SNV	A	G	1	NIb	None	1	16	Peach	0	0	0	0	0	0	0	0	0	0	0	0	0	1.0989	0	0
8026	SNV	G	T	1	NIb	NIb protein:p.Gly335Val	1	16	American plum	0	2.10526	0	0	0	0	0	0	0	0	0	0	0	0	0	0
8033	SNV	T	C	1	NIb	None	1	16	Peach	0	0	0	0	0	0	0	0	0	0	0	0	0	0	1.47059	0
8041	SNV	C	T	1	NIb	NIb protein:p.Thr340Ile	1	16	American plum	0	2.24719	0	0	0	0	0	0	0	0	0	0	0	0	0	0
8046	SNV	G	T	1	NIb	NIb protein:p.Asp342Tyr	1	16	American plum	0	0	1.3245	0	0	0	0	0	0	0	0	0	0	0	0	0
8052	SNV	A	C	1	NIb	NIb protein:p.Ile344Leu	1	16	Peach	0	0	0	0	0	0	0	0	0	0	0	0	0	1.0929	0	0
8068	SNV	T	A	1	NIb	NIb protein:p.Val349Glu	1	16	American plum	0	0	0	0	4.25532	0	0	0	0	0	0	0	0	0	0	0
8102	SNV	A	C	1	NIb	None	1	16	American plum	2.17391	0	0	0	0	0	0	0	0	0	0	0	0	0	0	0
8109	SNV	G	A	1	NIb	NIb protein:p.Glu363Lys	1	16	Peach	0	0	0	0	0	0	0	0	0	0	0	0	0	0	1.25	0
8143	Deletion	C	-	1	NIb	NIb protein:p.Gln375fs	2	16	Shared	0	1.90476	0	0	0	0	0	0	1.00719	0	0	0	0	0	0	0
8154	SNV	T	C	1	NIb	None	6	16	Shared	0	11.3208	0	0	0	0	0	0	2.44253	13.9324	0	0	2.11864	2.45098	4.44444	0
8181	SNV	G	A	1	NIb	NIb protein:p.Glu387Lys	1	16	Peach	0	0	0	0	0	0	0	0	0	0	0	0	0	0	1.0582	0
8189	Deletion	G	-	1	NIb	NIb protein:p.Glu390fs	1	16	Peach	0	0	0	0	0	0	0	0	0	0	0	0	0	0	1.04167	0
8191	SNV	A	G	1	NIb	NIb protein:p.Glu390Gly	1	16	American plum	0	0	1.35135	0	0	0	0	0	0	0	0	0	0	0	0	0
8196	Deletion	C	-	1	NIb	NIb protein:p.Leu392fs	1	16	American plum	2.04082	0	0	0	0	0	0	0	0	0	0	0	0	0	0	0
8207	SNV	G	T	1	NIb	NIb protein:p.Met395Ile	1	16	American plum	0	0	1.29032	0	0	0	0	0	0	0	0	0	0	0	0	0
8232	SNV	G	T	1	NIb	NIb protein:p.Asp404Tyr	1	16	Peach	0	0	0	0	0	0	0	0	0	0	0	0	0	0	1.50754	0
8255	SNV	G	T	1	NIb	NIb protein:p.Glu411Asp	1	16	Peach	0	0	0	0	0	0	0	0	0	0	0	0	0	1.44231	0	0
8263	SNV	G	T	1	NIb	NIb protein:p.Arg414Met	1	16	Peach	0	0	0	0	0	0	0	0	0	0	0	0	0	0	1.60428	0
8264	SNV	G	T	1	NIb	NIb protein:p.Arg414Ser	1	16	American plum	2.06186	0	0	0	0	0	0	0	0	0	0	0	0	0	0	0
8277	SNV	C	T	1	NIb	NIb protein:p.Leu419Phe	1	16	Peach	0	0	0	0	0	0	0	0	0	0	0	0	0	0	1.06952	0
8283	SNV	T	C	1	NIb	NIb protein:p.Trp421Arg	2	16	Peach	0	0	0	0	0	0	0	0	0	0	0	0	1.07527	1.03627	0	0
8284	SNV	G	A	1	NIb	NIb protein:p.Trp421*	1	16	Peach	0	0	0	0	0	0	0	0	0	0	0	0	0	0	1.0929	0
8309	SNV	T	C	1	NIb	None	5	16	Peach	0	0	0	0	0	0	0	0	7.05882	0	0	0	5.58376	15.2174	6.45161	55.2401
8399	SNV	T	A	1	NIb	None	1	16	American plum	0	1.5873	0	0	0	0	0	0	0	0	0	0	0	0	0	0
8414	SNV	C	G	1	NIb	NIb protein:p.Tyr464*	1	16	American plum	0	1.68067	0	0	0	0	0	0	0	0	0	0	0	0	0	0
8424	SNV	T	C	1	NIb	NIb protein:p.Ser468Pro	1	16	American plum	1.0101	0	0	0	0	0	0	0	0	0	0	0	0	0	0	0
8466	SNV	A	C	1	NIb	NIb protein:p.Lys482Gln	1	16	American plum	0	0	0	0	1.85185	0	0	0	0	0	0	0	0	0	0	0
8506	SNV	T	C	1	NIb	NIb protein:p.Ile495Thr	1	16	American plum	0	0	0	0	2.43902	0	0	0	0	0	0	0	0	0	0	0
8532	SNV	G	A	1	NIb	NIb protein:p.Asp504Asn	2	16	Peach	0	0	0	0	0	0	0	0	0	0	0	1.05149	0	0	1.8018	0
8535	SNV	G	A	1	NIb	NIb protein:p.Asp505Asn	7	16	American plum	30.0813	13.4021	8.08081	4.18251	30	28.5714	0	36.7079	0	0	0	0	0	0	0	0
8543	SNV	C	T	1	NIb	None	7	16	American plum	42.623	11.2245	17.9487	7.32601	48.3871	55	0	44.9267	0	0	0	0	0	0	0	0
8562	SNV	G	A	1	NIb	NIb protein:p.Val514Ile	13	16	Shared	40.8163	15.5963	12.6697	11.9355	38.806	34.7826	1.2024	52.8464	4.53515	0	0	10.3471	6.84411	7.62712	7.74908	0
8585	SNV	A	C	1	CP	coat protein:p.Glu3Asp	7	16	American plum	38.2979	15.6863	19.0476	4.64396	44.9275	71.4286	0	44.7928	0	0	0	0	0	0	0	0
8591	SNV	A	G	1	CP	None	6	16	Shared	0	0	38.1356	0	0	0	0	0	9.38166	0	55.2028	0	6.78261	6.47482	6.48855	0
8595	SNV	G	T	1	CP	coat protein:p.Glu7*	1	16	American plum	0	1.78571	0	0	0	0	0	0	0	0	0	0	0	0	0	0
8596	SNV	A	T	1	CP	coat protein:p.Glu7Val	1	16	American plum	0	0	0	0	2.66667	0	0	0	0	0	0	0	0	0	0	0
8597	SNV	G	T	1	CP	coat protein:p.Glu7Asp	3	16	Peach	0	0	0	0	0	0	0	0	1.322	5.13277	0	0	0	0	1.35593	0
8601	SNV	G	A	1	CP	coat protein:p.Glu9Lys	6	16	Shared	0	0	28.2609	0	0	0	0	0	7.63569	0	40.7666	0	8.24588	10.1587	6.73401	0
8603	SNV	A	G	1	CP	None	1	16	Peach	0	0	0	0	0	0	0	0	0	1.31992	0	0	0	0	0	0
8613	SNV	G	T	1	CP	coat protein:p.Gly13Cys	1	16	Peach	0	0	0	0	0	0	0	0	0	0	0	0	0	0	1.28617	0
8621	SNV	G	A	1	CP	None	8	16	Shared	0	0	0	84.2667	0	0	0	0	60.4336	0	1.21811	89.4712	61.8182	63.142	63.9456	99.1824
8635	SNV	C	A	1	CP	coat protein:p.Ala20Glu	1	16	Peach	0	0	0	0	0	0	0	0	0	0	0	0	0	1.19048	0	0
8664	SNV	C	T	1	CP	coat protein:p.Pro30Ser	6	16	Shared	9.52381	1.6129	1.0453	0	16.3934	0	98.0914	0	0	0	0	0	0	0	1.36986	0
8665	SNV	C	T	1	CP	coat protein:p.Pro30Leu	7	16	American plum	17.6871	9.83607	8.42105	1.61725	31.1475	19.2308	0	22.8598	0	0	0	0	0	0	0	0
8682	SNV	C	T	1	CP	coat protein:p.Pro36Ser	1	16	American plum	1.33333	0	0	0	0	0	0	0	0	0	0	0	0	0	0	0
8705	SNV	A	G	1	CP	None	1	16	American plum	0	1.66667	0	0	0	0	0	0	0	0	0	0	0	0	0	0
8727	SNV	T	C	1	CP	coat protein:p.Ser51Pro	1	16	American plum	0	0	0	0	3.38983	0	0	0	0	0	0	0	0	0	0	0
8741	SNV	A	G	1	CP	None	1	16	American plum	0	0	0	1.22324	0	0	0	0	0	0	0	0	0	0	0	0
8745	SNV	G	T	1	CP	coat protein:p.Ala57Ser	1	16	Peach	0	0	0	0	0	0	0	0	0	0	0	0	0	1.8315	0	0
8773	SNV	G	T	1	CP	coat protein:p.Gly66Val	2	16	Shared	0	5.12821	0	0	0	0	0	0	0	1.89576	0	0	0	0	0	0
8796	SNV	A	G	1	CP	coat protein:p.Thr74Ala	1	16	American plum	0	0	1.08696	0	0	0	0	0	0	0	0	0	0	0	0	0
8811	SNV	G	T	1	CP	coat protein:p.Asp79Tyr	1	16	American plum	0	0	2.45098	0	0	0	0	0	0	0	0	0	0	0	0	0
8825	SNV	C	T	1	CP	None	1	16	American plum	1.8018	0	0	0	0	0	0	0	0	0	0	0	0	0	0	0
8833	SNV	A	T	1	CP	coat protein:p.Asn86Ile	1	16	American plum	0	1.55039	0	0	0	0	0	0	0	0	0	0	0	0	0	0
8842	SNV	T	C	1	CP	coat protein:p.Val89Ala	1	16	American plum	2.06186	0	0	0	0	0	0	0	0	0	0	0	0	0	0	0
8856	SNV	G	T	1	CP	coat protein:p.Asp94Tyr	1	16	Peach	0	0	0	0	0	0	0	0	0	0	0	0	0	0	1.2605	0
8861	SNV	G	T	1	CP	coat protein:p.Arg95Ser	2	16	Shared	0	6.87023	0	0	0	0	0	0	0	3.19614	0	0	0	0	0	0
8884	SNV	G	T	1	CP	coat protein:p.Gly103Val	2	16	Shared	0	2.27273	0	0	0	0	0	0	0	0	0	0	0	0	1.59363	0
8892	SNV	A	G	1	CP	coat protein:p.Thr106Ala	16	16	Shared	100	99.2063	99.5392	100	98.0392	100	99.7856	99.7082	99.7859	99.716	99.6348	99.7344	99.5008	98.2759	99.1837	99.7963
8892	SNV	A	T	1	CP	coat protein:p.Thr106Ser	1	16	Peach	0	0	0	0	0	0	0	0	0	0	0	0	0	1.72414	0	0
8903	SNV	T	C	1	CP	None	1	16	Peach	0	0	0	0	0	0	0	0	0	0	0	0	0	1.37931	0	0
8906	SNV	G	T	1	CP	coat protein:p.Leu110Phe	2	16	Shared	0	3.22581	0	0	0	0	0	0	0	2.05796	0	0	0	0	0	0
8925	Deletion	C	-	1	CP	coat protein:p.Leu117fs	2	16	Peach	0	0	0	0	0	0	0	0	0	1.36617	0	0	0	0	1.19048	0
8925	SNV	C	T	1	CP	None	1	16	American plum	0	0	1.66667	0	0	0	0	0	0	0	0	0	0	0	0	0
8952	SNV	G	T	1	CP	coat protein:p.Ala126Ser	1	16	Peach	0	0	0	0	0	0	0	0	0	1.34487	0	0	0	0	0	0
8970	SNV	C	T	1	CP	coat protein:p.His132Tyr	1	16	American plum	1.34228	0	0	0	0	0	0	0	0	0	0	0	0	0	0	0
8979	SNV	C	T	1	CP	coat protein:p.His135Tyr	2	16	Shared	0	1.42857	0	0	0	0	0	0	0	2.77503	0	0	0	0	0	0
8985	SNV	A	C	1	CP	coat protein:p.Ser137Arg	1	16	Peach	0	0	0	0	0	0	0	0	0	0	0	0	0	1.78042	0	0
9020	SNV	T	C	1	CP	None	1	16	American plum	1.93548	0	0	0	0	0	0	0	0	0	0	0	0	0	0	0
9080	SNV	C	T	1	CP	None	1	16	American plum	1.44928	0	0	0	0	0	0	0	0	0	0	0	0	0	0	0
9081	SNV	G	T	1	CP	coat protein:p.Asp169Tyr	1	16	Peach	0	0	0	0	0	0	0	0	0	1.20432	0	0	0	0	0	0
9090	SNV	A	G	1	CP	coat protein:p.Ser172Gly	6	16	Shared	0	0	33.0739	0	0	0	0	0	9.65854	0	56.5716	0	10.2526	9.23567	10.6583	0
9173	SNV	T	G	1	CP	coat protein:p.Asp199Glu	1	16	American plum	0	0	0	0	0	8.33333	0	0	0	0	0	0	0	0	0	0
9182	SNV	A	G	1	CP	None	1	16	American plum	0	2.10526	0	0	0	0	0	0	0	0	0	0	0	0	0	0
9186	SNV	G	T	1	CP	coat protein:p.Val204Leu	3	16	Shared	0	4.16667	0	0	0	0	0	0	0	4.04289	0	0	0	1.49813	0	0
9204	SNV	C	T	1	CP	coat protein:p.Pro210Ser	1	16	American plum	0	0	0	0	2.66667	0	0	0	0	0	0	0	0	0	0	0
9237	SNV	C	T	1	CP	coat protein:p.Gln221*	1	16	American plum	2.06897	0	0	0	0	0	0	0	0	0	0	0	0	0	0	0
9244	SNV	T	G	1	CP	coat protein:p.Met223Arg	1	16	American plum	1.3986	0	0	0	0	0	0	0	0	0	0	0	0	0	0	0
9255	SNV	A	G	1	CP	coat protein:p.Ser227Gly	1	16	American plum	0	0	1.19522	0	0	0	0	0	0	0	0	0	0	0	0	0
9266	SNV	T	C	1	CP	None	1	16	American plum	1.35135	0	0	0	0	0	0	0	0	0	0	0	0	0	0	0
9278	SNV	T	C	1	CP	None	1	16	American plum	1.2987	0	0	0	0	0	0	0	0	0	0	0	0	0	0	0
9306	SNV	A	C	1	CP	coat protein:p.Met244Leu	1	16	American plum	0	2.7027	0	0	0	0	0	0	0	0	0	0	0	0	0	0
9319	SNV	G	T	1	CP	coat protein:p.Gly248Val	2	16	Peach	0	0	0	0	0	0	0	0	0	1.37518	0	0	0	1.34228	0	0
9334	SNV	T	C	1	CP	coat protein:p.Leu253Pro	1	16	American plum	0	0	2.24719	0	0	0	0	0	0	0	0	0	0	0	0	0
9336	SNV	A	C	1	CP	coat protein:p.Thr254Pro	1	16	American plum	0	0	1.0929	0	0	0	0	0	0	0	0	0	0	0	0	0
9361	SNV	C	T	1	CP	coat protein:p.Ala262Val	1	16	American plum	0	0	1.41844	0	0	0	0	0	0	0	0	0	0	0	0	0
9399	SNV	C	T	1	CP	coat protein:p.Arg275Trp	1	16	Peach	0	0	0	0	0	0	0	0	0	0	0	0	0	0	1.0582	0
9403	SNV	C	T	1	CP	coat protein:p.Ala276Val	1	16	American plum	0	1.17647	0	0	0	0	0	0	0	0	0	0	0	0	0	0
9408	SNV	G	T	1	CP	coat protein:p.Glu278*	1	16	American plum	1.96078	0	0	0	0	0	0	0	0	0	0	0	0	0	0	0
9482	SNV	C	T	1	CP	None	11	16	Shared	0	35.0575	43.5583	81.3953	0	0	0	0	86.8657	99.4323	57.3769	88.5252	84.0909	85.9155	89.5954	99.4922
9494	SNV	A	T	1	CP	coat protein:p.Glu306Asp	1	16	American plum	2.32558	0	0	0	0	0	0	0	0	0	0	0	0	0	0	0
9512	SNV	C	T	1	CP	None	1	16	American plum	0	0	1.40845	0	0	0	0	0	0	0	0	0	0	0	0	0
9539	SNV	G	T	1	CP	coat protein:p.Met321Ile	1	16	American plum	0	0	0	2.13904	0	0	0	0	0	0	0	0	0	0	0	0
9553	SNV	G	T	1	CP	coat protein:p.Gly326Val	2	16	Shared	0	0	1.6	0	0	0	0	0	0	0	0	0	0	2.08333	0	0
9559	SNV	G	T	1	CP	coat protein:p.Arg328Met	1	16	Peach	0	0	0	0	0	0	0	0	0	0	0	0	0	1.04712	0	0
9569	SNV	G	T	1		None	1	16	Peach	0	0	0	0	0	0	0	0	0	1.74741	0	0	0	0	0	0
9575	SNV	T	C	1		None	1	16	American plum	0	0	1.42857	0	0	0	0	0	0	0	0	0	0	0	0	0
9595	SNV	T	C	1		None	1	16	American plum	0	0	1.27389	0	0	0	0	0	0	0	0	0	0	0	0	0
9606	SNV	G	T	1		None	2	16	Shared	0	0	1.28205	0	0	0	0	0	0	1.85851	0	0	0	0	0	0
9607	Deletion	A	-	1		None	1	16	Peach	0	0	0	0	0	0	0	0	0	0	0	0	0	0	1.10497	0
9622	SNV	T	C	1		None	6	16	Shared	0	0	28.2051	0	0	0	0	0	7.59259	0	41.855	0	10.8262	7.27273	4.32432	0
9638	SNV	G	T	1		None	1	16	Peach	0	0	0	0	0	0	0	0	0	1.75258	0	0	0	0	0	0
9648	SNV	T	C	1		None	1	16	American plum	3.0303	0	0	0	0	0	0	0	0	0	0	0	0	0	0	0
9672	SNV	A	T	1		None	1	16	American plum	0	0	2.41935	0	0	0	0	0	0	0	0	0	0	0	0	0
9687	SNV	A	T	1		None	13	16	Shared	45.098	11.2903	15.0442	11.4943	57.6923	25	1.24777	55.7272	4.05405	0	0	10.5225	5.88235	3.9548	6.33803	0
9688	Deletion	C	-	1		None	1	16	American plum	0	0	1.76991	0	0	0	0	0	0	0	0	0	0	0	0	0
9716	SNV	G	A	1		None	1	16	Peach	0	0	0	0	0	0	0	0	0	0	0	0	0	1.19048	0	0
9760	SNV	T	C	1		None	1	16	Peach	0	0	0	0	0	0	0	0	0	0	0	0	1.62602	0	0	0
1290..1291	Deletion	TT	-	2	HC-Pro	HC-Pro protein:p.Ser75fs	1	16	Peach	0	0	0	0	0	0	0	0	0	0	0	0	0	0	1.5873	0
1459^1460	Insertion	-	T	1	HC-Pro	HC-Pro protein:p.Ser132fs	1	16	American plum	0	0	4.12371	0	0	0	0	0	0	0	0	0	0	0	0	0
224..225	Deletion	AA	-	2	P1	P1 protein:p.Lys27fs	1	16	American plum	0	0	2.5641	0	0	0	0	0	0	0	0	0	0	0	0	0
2254..2255	Deletion	TA	-	2	HC-Pro	HC-Pro protein:p.Tyr396fs	1	16	Peach	0	0	0	0	0	0	0	0	0	0	0	0	0	0	2.43902	0
228..229	MNV	GC	AT	2	P1	P1 protein:p.Ala28Ile	1	16	American plum	0	0	0	0	0	0	1.03359	0	0	0	0	0	0	0	0	0
2766^2767	Insertion	-	T	1	P3	P3 protein:p.Asp110fs	1	16	Peach	0	0	0	0	0	0	0	0	0	0	0	0	0	2.5	0	0
2907^2908	Insertion	-	A	1	P3	P3 protein:p.Ser157fs	15	16	Shared	3.61446	7.40741	8.82353	6.59341	0	16.6667	7.18133	5.56449	3.92749	5.34165	5.78057	5.67958	3.57143	4.54545	3.44828	4.91694
3076..3077	MNV	TA	GT	2	P3, PIPO	P3 protein:p.Leu211Cys; PIPO:p.Ile55_Thr56delinsMetSer	1	16	Peach	0	0	0	0	0	0	0	0	0	0	0	0	1.16279	0	0	0
3260..3261	Deletion	AG	-	2	P3	P3 protein:p.Ile272fs	1	16	American plum	0	0	1.69492	0	0	0	0	0	0	0	0	0	0	0	0	0
3315^3316	Insertion	-	C	1	P3	P3 protein:p.Asp292fs	1	16	Peach	0	0	0	0	0	0	0	0	0	0	0	0	0	0	1.55039	0
3403..3404	Deletion	AT	-	2	P3	P3 protein:p.Asp320fs	1	16	American plum	0	0	0	1	0	0	0	0	0	0	0	0	0	0	0	0
3708..3709	MNV	CT	AA	2	CI	CI protein:p.Leu20Lys	1	16	Peach	0	0	0	0	0	0	0	0	0	0	0	0	0	1.6	0	0
3719..3720	MNV	CG	AC	2	CI	CI protein:p.Asn23_Glu24delinsLysGln	1	16	American plum	1.38889	0	0	0	0	0	0	0	0	0	0	0	0	0	0	0
3791..3792	MNV	TG	GT	2	CI	CI protein:p.Asn47_Val48delinsLysLeu	1	16	American plum	0	2.0202	0	0	0	0	0	0	0	0	0	0	0	0	0	0
4139..4141	Deletion	TTA	-	3	CI	CI protein:p.Tyr164del	1	16	American plum	0	0	1.62602	0	0	0	0	0	0	0	0	0	0	0	0	0
4603^4604	Insertion	-	G	1	CI	CI protein:p.Val319fs	1	16	American plum	1.41844	0	0	0	0	0	0	0	0	0	0	0	0	0	0	0
4606..4610	Replacement	TTGTG	CAC	5	CI	CI protein:p.Val319fs	1	16	Peach	0	0	0	0	0	0	0	0	0	0	0	0	0	1.21951	0	0
4666..4667	Deletion	AC	-	2	CI	CI protein:p.Thr340fs	1	16	American plum	0	2.04082	0	0	0	0	0	0	0	0	0	0	0	0	0	0
4856..4857	Deletion	TA	-	2	CI	CI protein:p.Thr403fs	1	16	American plum	0	2.17391	0	0	0	0	0	0	0	0	0	0	0	0	0	0
4929^4930	Insertion	-	T	1	CI	CI protein:p.Thr427fs	1	16	Peach	0	0	0	0	0	0	0	0	0	0	0	0	0	1.34228	0	0
5084..5085	Deletion	AC	-	2	CI	CI protein:p.Gln479fs	1	16	Peach	0	0	0	0	0	0	0	0	0	0	0	0	0	0	1.17647	0
5160..5161	Deletion	GA	-	2	CI	CI protein:p.Arg505fs	1	16	American plum	1.51515	0	0	0	0	0	0	0	0	0	0	0	0	0	0	0
5234^5235	Insertion	-	A	1	CI	CI protein:p.Ile530fs	1	16	American plum	0	0	0	1.23457	0	0	0	0	0	0	0	0	0	0	0	0
5386..5387	MNV	GT	CC	2	CI	CI protein:p.Ser579Thr	1	16	American plum	0	0	0	1.27389	0	0	0	0	0	0	0	0	0	0	0	0
5432..5433	Deletion	AG	-	2	CI	CI protein:p.Glu595fs	1	16	American plum	0	0	0	1.34228	0	0	0	0	0	0	0	0	0	0	0	0
5752..5753	MNV	GG	TC	2	NIa-VPg	NIa-VPg protein:p.Arg13Ile	1	16	American plum	1.38889	0	0	0	0	0	0	0	0	0	0	0	0	0	0	0
5995..5997	Deletion	TGG	-	3	NIa-VPg	NIa-VPg protein:p.Val95del	1	16	American plum	1.11732	0	0	0	0	0	0	0	0	0	0	0	0	0	0	0
62^63	Insertion	-	A	1		None	1	16	Peach	0	0	0	0	0	0	0	0	0	0	0	0	0	6.66667	0	0
663^664	Insertion	-	T	1	P1	P1 protein:p.Met175fs	1	16	American plum	0	0	0	0	0	0	1.11888	0	0	0	0	0	0	0	0	0
7420..7421	MNV	GT	TG	2	NIb	NIb protein:p.Ser133Met	1	16	American plum	3.30579	0	0	0	0	0	0	0	0	0	0	0	0	0	0	0
7696^7697	Insertion	-	A	1	NIb	NIb protein:p.Phe227fs	2	16	Shared	0	0	0	1.06762	0	0	0	0	0	0	0	0	0	0	2.05128	0
8524^8525	Insertion	-	T	1	NIb	NIb protein:p.Tyr503fs	1	16	American plum	0	0	0	1.05634	0	0	0	0	0	0	0	0	0	0	0	0
88^89	Insertion	-	CT	2		None	1	16	Peach	0	0	0	0	0	0	0	0	0	0	0	0	1.83486	0	0	0
892^893	Insertion	-	C	1	P1	P1 protein:p.Lys250fs	1	16	Peach	0	0	0	0	0	0	0	0	0	0	0	0	0	1.63934	0	0
90..91	MNV	TC	AA	2		None	1	16	Peach	0	0	0	0	0	0	0	0	0	0	0	0	1.63934	0	0	0
91^92	Insertion	-	A	1		None	2	16	Shared	0	0	0	3.1746	0	0	0	0	1.72414	0	0	0	0	0	0	0
9381^9382	Insertion	-	G	1	CP	coat protein:p.Thr269fs	1	16	American plum	0	60.2564	0	0	0	0	0	0	0	0	0	0	0	0	0	0
9509..9510	Deletion	AC	-	2	CP	coat protein:p.Thr313fs	1	16	American plum	2.77778	0	0	0	0	0	0	0	0	0	0	0	0	0	0	0

## Sheet: Variants 4+ samples
Region	Type	Reference	Allele	Length	Protein Region	Amino acid change	Sample count	Total number of samples	Host	APlum Inoc1	APlum Inoc2	APlum Inoc3	APlum Inoc4	Aplum CID2 1	Aplum CID2 2	Aplum CID2 3	Aplum CID2 4	Peach Inoc1	Peach Inoc2	Peach Inoc3	Peach Inoc4	Peach CID2 1	Peach CID2 2	Peach CID2 3	Peach CID2 4
89	SNV	A	C	1		None	13	16	Shared	95.8333	0	100	100	0	0	99.4898	99.4806	100	99.5085	99.5224	99.6327	97.2477	100	97.7778	98.6301
192	SNV	G	A	1	P1	P1 protein:p.Ala16Thr	5	16	Shared	0	0	0	9.82143	0	0	0	0	5.92105	0	0	9.5095	8	0	2.29885	0
228	SNV	G	A	1	P1	P1 protein:p.Ala28Thr	4	16	American plum	5.55556	0	2.53165	1.75439	0	0	96.817	0	0	0	0	0	0	0	0	0
332	SNV	T	A	1	P1	None	6	16	Shared	0	0	28	0	0	0	0	0	6.31868	0	39.4086	0	12.0172	6.54206	2.43902	0
416	SNV	A	G	1	P1	None	16	16	Shared	100	100	100	100	100	100	100	99.7933	99.1098	99.616	99.7105	99.7482	99.1453	100	100	99.7715
457	SNV	T	C	1	P1	P1 protein:p.Leu104Pro	4	16	Shared	0	0	0	0	0	0	0	1.48832	1.09589	0	1.06507	0	1.27119	0	0	0
544	SNV	G	A	1	P1	P1 protein:p.Cys133Tyr	5	16	Shared	0	10.1266	0	0	0	0	0	0	2.0979	12.4188	0	0	1.85874	0	1.63934	0
569	SNV	C	T	1	P1	None	9	16	Shared	3.0303	0	0	81.4815	0	0	0	0	57.2127	0	1.21727	88.5197	63.4615	65.8333	59.4203	98.6655
681	SNV	G	T	1	P1	P1 protein:p.Ala179Ser	4	16	Shared	0	2.38095	0	0	0	0	0	0	1.32159	1.68634	0	0	0	2.12766	0	0
744	SNV	A	G	1	P1	P1 protein:p.Asn200Asp	7	16	American plum	25.6881	5	5.88235	4.32692	20.5128	18.75	0	20.8593	0	0	0	0	0	0	0	0
884	SNV	T	C	1	P1	None	16	16	Shared	100	100	100	99.2481	100	100	100	99.8711	100	99.6983	99.8758	99.7867	100	100	100	99.6587
935	SNV	A	G	1	P1	None	5	16	Peach	0	0	0	0	0	0	0	0	9.80736	0	0	0	8.60534	11.465	5.71429	45.7522
956	SNV	C	T	1	P1	None	8	16	American plum	35.7143	11.2903	20.5479	6.16438	36.6667	55.5556	1.07672	52.3284	0	0	0	0	0	0	0	0
1097	SNV	T	C	1	HC-Pro	None	5	16	Peach	0	0	0	0	0	0	0	0	11.0476	0	0	0	10.5096	12.766	9.16667	52.8698
1171	SNV	A	G	1	HC-Pro	HC-Pro protein:p.Lys34Arg	6	16	Shared	0	59.6154	0	0	0	0	0	0	13.7387	79.5334	0	0	8.11966	15.7895	13.1313	0
1271	SNV	A	G	1	HC-Pro	None	5	16	Peach	0	0	0	0	0	0	0	0	10.6061	0	0	0	12.3552	14.1667	12.037	56.3379
1277	SNV	A	G	1	HC-Pro	None	6	16	American plum	14.2857	0	9.64912	2.98507	6.66667	23.0769	0	19.2364	0	0	0	0	0	0	0	0
1554	SNV	C	T	1	HC-Pro	None	5	16	Peach	0	0	0	0	0	0	0	0	14.3223	0	0	0	15.5738	12	10.9091	56.9478
1678	SNV	C	T	1	HC-Pro	HC-Pro protein:p.Thr203Ile	6	16	Shared	0	0	23.6842	0	0	0	0	0	10.1235	0	40.4644	0	7.46888	8.03571	2.83019	0
1748	SNV	A	G	1	HC-Pro	None	6	16	Shared	0	0	0	7.76256	0	0	0	0	4.6225	0	0	10.2413	4.69136	6.17284	4.37158	0
1803	SNV	A	T	1	HC-Pro	HC-Pro protein:p.Ile245Phe	5	16	Peach	0	0	0	0	0	0	0	0	10.7089	0	0	0	9.00693	12.0482	7.109	43.1675
2070	SNV	G	T	1	HC-Pro	HC-Pro protein:p.Gly334Cys	4	16	Shared	0	5.88235	0	1.52672	0	0	0	0	0	10.2211	0	0	0	3.0303	0	0
2073	SNV	G	T	1	HC-Pro	HC-Pro protein:p.Ala335Ser	6	16	Shared	0	0	0	60.1852	0	0	0	0	31.2808	0	0	65.0245	31.9672	25	27.4336	0
2087	SNV	A	T	1	HC-Pro	None	6	16	Shared	0	0	28.4483	0	0	0	0	0	5.48628	0	36.1603	0	6.27451	7.84314	7.92079	0
2170	SNV	C	T	1	HC-Pro	HC-Pro protein:p.Thr367Ile	6	16	Shared	0	0	32.7103	0	0	0	0	0	7.86749	0	40.9414	0	7.80142	8.88889	7.61905	0
2180	SNV	C	T	1	HC-Pro	None	11	16	Shared	0	80.3571	28.5714	69.1057	0	0	0	0	88.0435	99.6984	56.8409	87.9385	83.3333	86.1538	85.5769	99.5906
2247	SNV	G	A	1	HC-Pro	HC-Pro protein:p.Ala393Thr	7	16	Shared	37.3626	3.63636	20.3704	8.46154	46.875	0	0	43.3797	0	0	0	0	0	1.48148	0	0
2297	SNV	T	C	1	HC-Pro	None	6	16	Shared	0	0	0	3.8835	0	0	0	0	4.50928	0	0	11.166	7.89474	5.50459	5.12821	0
2324	SNV	G	A	1	HC-Pro	None	16	16	Shared	100	100	100	100	100	100	99.8152	99.7061	99.7312	99.733	99.7603	99.8202	100	100	100	99.7674
2381	SNV	C	T	1	HC-Pro	None	6	16	American plum	43.662	8.92857	29.7297	8.91089	29.1667	0	0	45.2091	0	0	0	0	0	0	0	0
2453	SNV	A	G	1	P3	None	12	16	Shared	2.63158	73.2143	19.2308	72.8261	0	0	0	0	88.2051	99.3271	57.1188	88.5195	82.5641	88.4211	91.8182	99.4801
2876	SNV	G	A	1	P3	None	16	16	Shared	100	100	100	100	100	100	100	99.8958	100	99.6825	99.7734	99.7906	100	100	98.8235	99.8434
2901	SNV	T	C	1	P3	None	8	16	American plum	45.3488	5.76923	21.2121	6.74157	50	41.6667	1.9678	44.9259	0	0	0	0	0	0	0	0
2907	SNV	G	A	1	P3	P3 protein:p.Glu155Lys	5	16	Shared	0	0	0	0	0	0	1.41844	0	1.20482	1.29362	1.11935	1.26727	0	0	0	0
3089	SNV	G	A	1	PIPO	PIPO:p.Val60Ile	6	16	Shared	0	0	18.1159	0	0	0	0	0	2.66041	0	15.8754	0	4.31034	2.38095	2.38095	0
3134	SNV	G	A	1	PIPO	PIPO:p.Gly75Ser	6	16	Shared	0	0	20.979	0	0	0	0	0	5.09554	0	39.3519	0	7.18563	10.1796	3.77358	0
3296	SNV	A	T	1	P3	P3 protein:p.Lys284Asn	16	16	Shared	100	100	100	100	100	93.3333	99.8808	99.809	99.3088	99.7124	99.7171	99.7731	99.6337	100	100	99.7745
3365	SNV	G	A	1	P3	None	6	16	Shared	0	51.6484	0	0	0	0	0	0	13.8889	80.9221	0	0	12.0879	7.14286	15.6977	0
3389	SNV	C	T	1	P3	None	6	16	Shared	7.5188	0	3.18471	0	8.16327	8.69565	97.0082	0	0	0	0	0	0	0	1.82927	0
3549	SNV	G	A	1	6K1	6K1 protein:p.Val19Ile	9	16	Shared	1.16959	0	0	67.9389	0	0	0	0	58.8415	0	1.3755	87.5643	59.8383	65.641	59.2593	99.4506
3578	SNV	T	C	1	6K1	None	7	16	American plum	37.0861	5.94059	21.6495	8.87097	40	29.6296	0	43.8621	0	0	0	0	0	0	0	0
3608	SNV	C	T	1	6K1	None	6	16	Shared	0	0	19.457	0	0	0	0	0	5.17928	0	38.7837	0	5.67227	3.86266	6.14035	0
3705	SNV	G	T	1	CI	CI protein:p.Val19Leu	7	16	Shared	8.59729	0	0	0	6.25	0	0	0	0	0	5.26649	0	6.54008	9.96016	8	5.53907
3708	SNV	C	A	1	CI	CI protein:p.Leu20Met	5	16	Shared	5.93607	0	5.33333	0	0	0	0	0	0	0	0	0	5.02092	8	9.6	0
3719	SNV	C	A	1	CI	CI protein:p.Asn23Lys	13	16	Shared	6.01852	6.48148	7.86026	8.90688	0	0	5.82707	5.33465	6.06452	0	5.27	5.57602	6.39175	11.6466	8.87097	5.70611
3734	SNV	T	A	1	CI	None	13	16	Shared	6.55738	10.1124	13.8462	7.87037	0	0	7.18608	6.97391	0	6.19299	7.4277	7.32049	9.61538	6.86275	8.01887	7.61317
3792	SNV	G	T	1	CI	CI protein:p.Val48Leu	7	16	Shared	0	0	5.26316	3.51759	0	0	0	0	2.74809	4.67156	0	2.21801	0	5.76923	0	0
3869	SNV	C	T	1	CI	None	5	16	Shared	0	5	0	0	0	0	0	0	3.83142	12.7426	0	0	3.37079	1.40845	0	0
3870	SNV	A	G	1	CI	CI protein:p.Met74Val	7	16	American plum	17	2.53165	9.43396	6.25	7.14286	13.3333	0	13.6	0	0	0	0	0	0	0	0
3950	SNV	C	T	1	CI	None	6	16	Shared	0	0	0	6.50407	0	0	0	0	2.87474	0	0	7.15241	4.81481	2.51572	2.8777	0
4130	SNV	C	T	1	CI	None	16	16	Shared	99	100	100	97.7612	94.4444	94.7368	67.8005	99.7838	99.7951	99.7759	99.7775	99.7868	99.6633	99.3939	100	99.6786
4191	SNV	G	T	1	CI	CI protein:p.Ala181Ser	4	16	Shared	0	2.7027	0	0	0	0	0	0	2.08817	2.33375	0	0	0	1.35135	0	0
4235	SNV	C	T	1	CI	None	6	16	Shared	0	0	16.8421	0	0	0	0	0	5.54217	0	40.2498	0	4.69314	4.44444	10.9244	0
4323	SNV	G	T	1	CI	CI protein:p.Glu225*	7	16	Shared	0	4.10959	2.45902	0	0	0	0	0	0	5.06317	1.10554	0	1.17302	2.89017	1.98675	0
4482	SNV	G	T	1	CI	CI protein:p.Val278Phe	13	16	Shared	7.62712	9.09091	2.54237	4.65116	7.14286	0	1.44804	8.01244	4.59364	11.809	2.00195	2.2116	3.24324	1.36054	0	0
4504	SNV	T	C	1	CI	CI protein:p.Ile285Thr	4	16	Shared	0	0	0	2.6738	0	0	0	1.06109	1.83028	0	0	0	0	0	1.30719	0
4613	SNV	C	T	1	CI	None	5	16	American plum	9.85915	0	3.2	1.03627	9.43396	0	97.2035	0	0	0	0	0	0	0	0	0
4666	SNV	A	G	1	CI	CI protein:p.Tyr339Cys	6	16	Shared	0	0	26.6129	0	0	0	0	0	6.88525	0	57.4262	0	11.3636	7.54717	5.19481	0
4714	SNV	G	T	1	CI	CI protein:p.Arg355Leu	5	16	Shared	0	2.24719	0	0	0	0	0	0	1.63265	6.44783	0	1.01802	2.08955	0	0	0
4727	SNV	C	T	1	CI	None	4	16	Peach	0	0	0	0	0	0	0	0	0	3.4662	0	0	1.59151	2.0979	2.83688	0
4856	SNV	T	A	1	CI	None	16	16	Shared	100	97.7273	100	99.5413	100	100	99.9092	99.8138	99.6727	99.5728	99.7383	99.7984	100	99.4764	99.3464	99.7111
5126	SNV	G	A	1	CI	None	8	16	American plum	34.9593	12.8205	20.3008	3.47826	36.3636	45.8333	1.09705	43.9859	0	0	0	0	0	0	0	0
5327	SNV	A	G	1	CI	None	6	16	Shared	0	0	0	9.7561	0	0	0	0	2.89256	0	0	10.593	4.05405	7.64331	2.06897	0
5387	SNV	T	C	1	CI	None	16	16	Shared	100	100	99.0385	98.7097	100	100	100	99.8136	99.7773	99.754	99.7754	99.7915	100	100	99.2593	99.7145
5474	SNV	A	G	1	CI	None	6	16	Shared	0	0	15.4545	0	0	0	0	0	2.01342	0	16.0529	0	2.4735	4.6875	2.43902	0
5642	SNV	A	G	1	6K2	None	16	16	Shared	100	100	98.9362	100	100	100	99.6454	99.7117	98.8571	99.449	99.4207	99.5935	100	98.2759	100	99.548
5681	SNV	G	A	1	6K2	None	16	16	Shared	100	98.9583	100	99.5146	100	100	100	99.6567	99.4012	99.7467	99.6451	99.7108	100	100	99.3103	99.783
5686	SNV	A	C	1	6K2	6K2 protein:p.Asp44Ala	6	16	Shared	0	0	13.7255	0	0	0	0	0	6.90335	0	39.0166	0	4.46429	6.36943	7.43243	0
5921	SNV	C	T	1	NIa-VPg	None	6	16	Shared	0	0	0	12.0603	0	0	0	0	5.30165	0	0	11.4123	4.85714	4.2328	3.65854	0
6134	SNV	T	C	1	NIa-VPg	None	6	16	Shared	0	0	19.1083	0	0	0	0	0	8.14815	0	39.4281	0	5.44872	6.96203	6.47482	0
6276	SNV	G	A	1	NIa-VPg	NIa-VPg protein:p.Glu188Lys	5	16	Peach	0	0	0	0	0	0	0	0	8.55513	0	0	0	4.21687	18.75	5.7377	52.0441
6279	SNV	A	G	1	NIa-VPg	NIa-VPg protein:p.Lys189Glu	16	16	Shared	99.3506	97.5	100	100	100	100	99.9001	99.6095	99.0385	98.4679	99.521	99.483	99.0881	100	99.1736	99.7251
6305	SNV	G	A	1	NIa-Pro	None	6	16	Shared	0	0	25.7812	0	0	0	0	0	5.41045	0	37.2344	0	7.10227	10.9091	9.55882	0
6545	SNV	C	T	1	NIa-Pro	None	6	16	Shared	0	0	20.283	0	0	0	0	0	8.45411	0	39.1189	0	5.35055	8.21256	6.17284	0
6602	SNV	G	A	1	NIa-Pro	None	6	16	American plum	10.4294	6.81818	4.40252	1.20968	9.85915	0	0	11.8228	0	0	0	0	0	0	0	0
6698	SNV	T	C	1	NIa-Pro	None	7	16	American plum	46.5517	9.63855	12.6582	6.48649	39.2157	50	0	44.2691	0	0	0	0	0	0	0	0
6893	SNV	A	T	1	NIa-Pro	None	4	16	Shared	0	8.95522	0	0	0	0	0	0	1.76471	3.96311	0	0	0	0	1.27389	0
7055	SNV	A	G	1	NIb	None	11	16	Shared	0	82.2785	23.3918	81.4815	0	0	0	0	88.9776	99.3182	57.6763	87.8968	84.9206	87.0968	78.9474	99.5404
7370	SNV	T	C	1	NIb	None	6	16	Shared	0	0	22.3684	0	0	0	0	0	3.27613	0	39.2546	0	6.11765	9.09091	7.27273	0
7400	SNV	A	G	1	NIb	None	16	16	Shared	100	97.5904	100	100	97.7273	100	99.8026	99.5461	99.6497	99.4603	99.5457	99.5475	99.4832	99.3827	100	99.5861
7455	SNV	G	T	1	NIb	NIb protein:p.Asp145Tyr	9	16	Shared	0	0	0	79.1444	0	0	0	0	59.3804	1.43494	1.25472	88.1794	58.0214	58.8608	54.491	99.102
7607	SNV	T	C	1	NIb	None	8	16	American plum	40	9.09091	14.9425	5.85586	46.9388	38.7097	1.27334	44.2039	0	0	0	0	0	0	0	0
7691	SNV	G	A	1	NIb	None	6	16	Shared	0	67.3913	0	0	0	0	0	0	15.5288	98.3826	0	0	12.685	9.13978	16.3842	0
7786	Deletion	C	-	1	NIb	NIb protein:p.Leu256fs	5	16	Shared	0	5.30973	0	0	2.8169	0	0	0	1.12705	3.14728	0	1.00966	0	0	0	0
7844	SNV	G	A	1	NIb	None	16	16	Shared	100	100	99.5726	99.3243	100	100	99.5105	99.712	99.4286	99.601	99.4662	99.564	99.639	97.7974	99.1701	99.5747
7892	SNV	A	G	1	NIb	None	9	16	Shared	41.9753	14.1593	16.2393	6.12903	55.3571	55.8824	99.0264	43.5358	0	0	0	0	0	0	1.28755	0
8154	SNV	T	C	1	NIb	None	6	16	Shared	0	11.3208	0	0	0	0	0	0	2.44253	13.9324	0	0	2.11864	2.45098	4.44444	0
8309	SNV	T	C	1	NIb	None	5	16	Peach	0	0	0	0	0	0	0	0	7.05882	0	0	0	5.58376	15.2174	6.45161	55.2401
8535	SNV	G	A	1	NIb	NIb protein:p.Asp505Asn	7	16	American plum	30.0813	13.4021	8.08081	4.18251	30	28.5714	0	36.7079	0	0	0	0	0	0	0	0
8543	SNV	C	T	1	NIb	None	7	16	American plum	42.623	11.2245	17.9487	7.32601	48.3871	55	0	44.9267	0	0	0	0	0	0	0	0
8562	SNV	G	A	1	NIb	NIb protein:p.Val514Ile	13	16	Shared	40.8163	15.5963	12.6697	11.9355	38.806	34.7826	1.2024	52.8464	4.53515	0	0	10.3471	6.84411	7.62712	7.74908	0
8585	SNV	A	C	1	CP	coat protein:p.Glu3Asp	7	16	American plum	38.2979	15.6863	19.0476	4.64396	44.9275	71.4286	0	44.7928	0	0	0	0	0	0	0	0
8591	SNV	A	G	1	CP	None	6	16	Shared	0	0	38.1356	0	0	0	0	0	9.38166	0	55.2028	0	6.78261	6.47482	6.48855	0
8601	SNV	G	A	1	CP	coat protein:p.Glu9Lys	6	16	Shared	0	0	28.2609	0	0	0	0	0	7.63569	0	40.7666	0	8.24588	10.1587	6.73401	0
8621	SNV	G	A	1	CP	None	8	16	Shared	0	0	0	84.2667	0	0	0	0	60.4336	0	1.21811	89.4712	61.8182	63.142	63.9456	99.1824
8664	SNV	C	T	1	CP	coat protein:p.Pro30Ser	6	16	Shared	9.52381	1.6129	1.0453	0	16.3934	0	98.0914	0	0	0	0	0	0	0	1.36986	0
8665	SNV	C	T	1	CP	coat protein:p.Pro30Leu	7	16	American plum	17.6871	9.83607	8.42105	1.61725	31.1475	19.2308	0	22.8598	0	0	0	0	0	0	0	0
8892	SNV	A	G	1	CP	coat protein:p.Thr106Ala	16	16	Shared	100	99.2063	99.5392	100	98.0392	100	99.7856	99.7082	99.7859	99.716	99.6348	99.7344	99.5008	98.2759	99.1837	99.7963
9090	SNV	A	G	1	CP	coat protein:p.Ser172Gly	6	16	Shared	0	0	33.0739	0	0	0	0	0	9.65854	0	56.5716	0	10.2526	9.23567	10.6583	0
9482	SNV	C	T	1	CP	None	11	16	Shared	0	35.0575	43.5583	81.3953	0	0	0	0	86.8657	99.4323	57.3769	88.5252	84.0909	85.9155	89.5954	99.4922
9622	SNV	T	C	1		None	6	16	Shared	0	0	28.2051	0	0	0	0	0	7.59259	0	41.855	0	10.8262	7.27273	4.32432	0
9687	SNV	A	T	1		None	13	16	Shared	45.098	11.2903	15.0442	11.4943	57.6923	25	1.24777	55.7272	4.05405	0	0	10.5225	5.88235	3.9548	6.33803	0
2907^2908	Insertion	-	A	1	P3	P3 protein:p.Ser157fs	15	16	Shared	3.61446	7.40741	8.82353	6.59341	0	16.6667	7.18133	5.56449	3.92749	5.34165	5.78057	5.67958	3.57143	4.54545	3.44828	4.91694

## Sheet: American plum only
Region	Type	Reference	Allele	Length	Protein Region	Amino acid change	Sample count	Total number of samples	Host	APlum Inoc1	APlum Inoc2	APlum Inoc3	APlum Inoc4	Aplum CID2 1	Aplum CID2 2	Aplum CID2 3	Aplum CID2 4	Peach Inoc1	Peach Inoc2	Peach Inoc3	Peach Inoc4	Peach CID2 1	Peach CID2 2	Peach CID2 3	Peach CID2 4
228	SNV	G	A	1	P1	P1 protein:p.Ala28Thr	4	16	American plum	5.55556	0	2.53165	1.75439	0	0	96.817	0	0	0	0	0	0	0	0	0
744	SNV	A	G	1	P1	P1 protein:p.Asn200Asp	7	16	American plum	25.6881	5	5.88235	4.32692	20.5128	18.75	0	20.8593	0	0	0	0	0	0	0	0
956	SNV	C	T	1	P1	None	8	16	American plum	35.7143	11.2903	20.5479	6.16438	36.6667	55.5556	1.07672	52.3284	0	0	0	0	0	0	0	0
1277	SNV	A	G	1	HC-Pro	None	6	16	American plum	14.2857	0	9.64912	2.98507	6.66667	23.0769	0	19.2364	0	0	0	0	0	0	0	0
2381	SNV	C	T	1	HC-Pro	None	6	16	American plum	43.662	8.92857	29.7297	8.91089	29.1667	0	0	45.2091	0	0	0	0	0	0	0	0
2901	SNV	T	C	1	P3	None	8	16	American plum	45.3488	5.76923	21.2121	6.74157	50	41.6667	1.9678	44.9259	0	0	0	0	0	0	0	0
3578	SNV	T	C	1	6K1	None	7	16	American plum	37.0861	5.94059	21.6495	8.87097	40	29.6296	0	43.8621	0	0	0	0	0	0	0	0
3870	SNV	A	G	1	CI	CI protein:p.Met74Val	7	16	American plum	17	2.53165	9.43396	6.25	7.14286	13.3333	0	13.6	0	0	0	0	0	0	0	0
4613	SNV	C	T	1	CI	None	5	16	American plum	9.85915	0	3.2	1.03627	9.43396	0	97.2035	0	0	0	0	0	0	0	0	0
5126	SNV	G	A	1	CI	None	8	16	American plum	34.9593	12.8205	20.3008	3.47826	36.3636	45.8333	1.09705	43.9859	0	0	0	0	0	0	0	0
6602	SNV	G	A	1	NIa-Pro	None	6	16	American plum	10.4294	6.81818	4.40252	1.20968	9.85915	0	0	11.8228	0	0	0	0	0	0	0	0
6698	SNV	T	C	1	NIa-Pro	None	7	16	American plum	46.5517	9.63855	12.6582	6.48649	39.2157	50	0	44.2691	0	0	0	0	0	0	0	0
7607	SNV	T	C	1	NIb	None	8	16	American plum	40	9.09091	14.9425	5.85586	46.9388	38.7097	1.27334	44.2039	0	0	0	0	0	0	0	0
8535	SNV	G	A	1	NIb	NIb protein:p.Asp505Asn	7	16	American plum	30.0813	13.4021	8.08081	4.18251	30	28.5714	0	36.7079	0	0	0	0	0	0	0	0
8543	SNV	C	T	1	NIb	None	7	16	American plum	42.623	11.2245	17.9487	7.32601	48.3871	55	0	44.9267	0	0	0	0	0	0	0	0
8585	SNV	A	C	1	CP	coat protein:p.Glu3Asp	7	16	American plum	38.2979	15.6863	19.0476	4.64396	44.9275	71.4286	0	44.7928	0	0	0	0	0	0	0	0
8665	SNV	C	T	1	CP	coat protein:p.Pro30Leu	7	16	American plum	17.6871	9.83607	8.42105	1.61725	31.1475	19.2308	0	22.8598	0	0	0	0	0	0	0	0

## Sheet: Peach Only
Region	Type	Reference	Allele	Length	Protein Region	Amino acid change	Sample count	Total number of samples	Host	APlum Inoc1	APlum Inoc2	APlum Inoc3	APlum Inoc4	Aplum CID2 1	Aplum CID2 2	Aplum CID2 3	Aplum CID2 4	Peach Inoc1	Peach Inoc2	Peach Inoc3	Peach Inoc4	Peach CID2 1	Peach CID2 2	Peach CID2 3	Peach CID2 4
935	SNV	A	G	1	P1	None	5	16	Peach	0	0	0	0	0	0	0	0	9.80736	0	0	0	8.60534	11.465	5.71429	45.7522
1097	SNV	T	C	1	HC-Pro	None	5	16	Peach	0	0	0	0	0	0	0	0	11.0476	0	0	0	10.5096	12.766	9.16667	52.8698
1271	SNV	A	G	1	HC-Pro	None	5	16	Peach	0	0	0	0	0	0	0	0	10.6061	0	0	0	12.3552	14.1667	12.037	56.3379
1554	SNV	C	T	1	HC-Pro	None	5	16	Peach	0	0	0	0	0	0	0	0	14.3223	0	0	0	15.5738	12	10.9091	56.9478
1803	SNV	A	T	1	HC-Pro	HC-Pro protein:p.Ile245Phe	5	16	Peach	0	0	0	0	0	0	0	0	10.7089	0	0	0	9.00693	12.0482	7.109	43.1675
4727	SNV	C	T	1	CI	None	4	16	Peach	0	0	0	0	0	0	0	0	0	3.4662	0	0	1.59151	2.0979	2.83688	0
6276	SNV	G	A	1	NIa-VPg	NIa-VPg protein:p.Glu188Lys	5	16	Peach	0	0	0	0	0	0	0	0	8.55513	0	0	0	4.21687	18.75	5.7377	52.0441
8309	SNV	T	C	1	NIb	None	5	16	Peach	0	0	0	0	0	0	0	0	7.05882	0	0	0	5.58376	15.2174	6.45161	55.2401

## Sheet: Shared
Region	Type	Reference	Allele	Length	Protein Region	Amino acid change	Sample count	Total number of samples	Host	APlum Inoc1	APlum Inoc2	APlum Inoc3	APlum Inoc4	Aplum CID2 1	Aplum CID2 2	Aplum CID2 3	Aplum CID2 4	Peach Inoc1	Peach Inoc2	Peach Inoc3	Peach Inoc4	Peach CID2 1	Peach CID2 2	Peach CID2 3	Peach CID2 4
89	SNV	A	C	1		None	13	16	Shared	95.8333	0	100	100	0	0	99.4898	99.4806	100	99.5085	99.5224	99.6327	97.2477	100	97.7778	98.6301
192	SNV	G	A	1	P1	P1 protein:p.Ala16Thr	5	16	Shared	0	0	0	9.82143	0	0	0	0	5.92105	0	0	9.5095	8	0	2.29885	0
332	SNV	T	A	1	P1	None	6	16	Shared	0	0	28	0	0	0	0	0	6.31868	0	39.4086	0	12.0172	6.54206	2.43902	0
416	SNV	A	G	1	P1	None	16	16	Shared	100	100	100	100	100	100	100	99.7933	99.1098	99.616	99.7105	99.7482	99.1453	100	100	99.7715
457	SNV	T	C	1	P1	P1 protein:p.Leu104Pro	4	16	Shared	0	0	0	0	0	0	0	1.48832	1.09589	0	1.06507	0	1.27119	0	0	0
544	SNV	G	A	1	P1	P1 protein:p.Cys133Tyr	5	16	Shared	0	10.1266	0	0	0	0	0	0	2.0979	12.4188	0	0	1.85874	0	1.63934	0
569	SNV	C	T	1	P1	None	9	16	Shared	3.0303	0	0	81.4815	0	0	0	0	57.2127	0	1.21727	88.5197	63.4615	65.8333	59.4203	98.6655
681	SNV	G	T	1	P1	P1 protein:p.Ala179Ser	4	16	Shared	0	2.38095	0	0	0	0	0	0	1.32159	1.68634	0	0	0	2.12766	0	0
884	SNV	T	C	1	P1	None	16	16	Shared	100	100	100	99.2481	100	100	100	99.8711	100	99.6983	99.8758	99.7867	100	100	100	99.6587
1171	SNV	A	G	1	HC-Pro	HC-Pro protein:p.Lys34Arg	6	16	Shared	0	59.6154	0	0	0	0	0	0	13.7387	79.5334	0	0	8.11966	15.7895	13.1313	0
1678	SNV	C	T	1	HC-Pro	HC-Pro protein:p.Thr203Ile	6	16	Shared	0	0	23.6842	0	0	0	0	0	10.1235	0	40.4644	0	7.46888	8.03571	2.83019	0
1748	SNV	A	G	1	HC-Pro	None	6	16	Shared	0	0	0	7.76256	0	0	0	0	4.6225	0	0	10.2413	4.69136	6.17284	4.37158	0
2070	SNV	G	T	1	HC-Pro	HC-Pro protein:p.Gly334Cys	4	16	Shared	0	5.88235	0	1.52672	0	0	0	0	0	10.2211	0	0	0	3.0303	0	0
2073	SNV	G	T	1	HC-Pro	HC-Pro protein:p.Ala335Ser	6	16	Shared	0	0	0	60.1852	0	0	0	0	31.2808	0	0	65.0245	31.9672	25	27.4336	0
2087	SNV	A	T	1	HC-Pro	None	6	16	Shared	0	0	28.4483	0	0	0	0	0	5.48628	0	36.1603	0	6.27451	7.84314	7.92079	0
2170	SNV	C	T	1	HC-Pro	HC-Pro protein:p.Thr367Ile	6	16	Shared	0	0	32.7103	0	0	0	0	0	7.86749	0	40.9414	0	7.80142	8.88889	7.61905	0
2180	SNV	C	T	1	HC-Pro	None	11	16	Shared	0	80.3571	28.5714	69.1057	0	0	0	0	88.0435	99.6984	56.8409	87.9385	83.3333	86.1538	85.5769	99.5906
2247	SNV	G	A	1	HC-Pro	HC-Pro protein:p.Ala393Thr	7	16	Shared	37.3626	3.63636	20.3704	8.46154	46.875	0	0	43.3797	0	0	0	0	0	1.48148	0	0
2297	SNV	T	C	1	HC-Pro	None	6	16	Shared	0	0	0	3.8835	0	0	0	0	4.50928	0	0	11.166	7.89474	5.50459	5.12821	0
2324	SNV	G	A	1	HC-Pro	None	16	16	Shared	100	100	100	100	100	100	99.8152	99.7061	99.7312	99.733	99.7603	99.8202	100	100	100	99.7674
2453	SNV	A	G	1	P3	None	12	16	Shared	2.63158	73.2143	19.2308	72.8261	0	0	0	0	88.2051	99.3271	57.1188	88.5195	82.5641	88.4211	91.8182	99.4801
2876	SNV	G	A	1	P3	None	16	16	Shared	100	100	100	100	100	100	100	99.8958	100	99.6825	99.7734	99.7906	100	100	98.8235	99.8434
2907	SNV	G	A	1	P3	P3 protein:p.Glu155Lys	5	16	Shared	0	0	0	0	0	0	1.41844	0	1.20482	1.29362	1.11935	1.26727	0	0	0	0
3089	SNV	G	A	1	PIPO	PIPO:p.Val60Ile	6	16	Shared	0	0	18.1159	0	0	0	0	0	2.66041	0	15.8754	0	4.31034	2.38095	2.38095	0
3134	SNV	G	A	1	PIPO	PIPO:p.Gly75Ser	6	16	Shared	0	0	20.979	0	0	0	0	0	5.09554	0	39.3519	0	7.18563	10.1796	3.77358	0
3296	SNV	A	T	1	P3	P3 protein:p.Lys284Asn	16	16	Shared	100	100	100	100	100	93.3333	99.8808	99.809	99.3088	99.7124	99.7171	99.7731	99.6337	100	100	99.7745
3365	SNV	G	A	1	P3	None	6	16	Shared	0	51.6484	0	0	0	0	0	0	13.8889	80.9221	0	0	12.0879	7.14286	15.6977	0
3389	SNV	C	T	1	P3	None	6	16	Shared	7.5188	0	3.18471	0	8.16327	8.69565	97.0082	0	0	0	0	0	0	0	1.82927	0
3549	SNV	G	A	1	6K1	6K1 protein:p.Val19Ile	9	16	Shared	1.16959	0	0	67.9389	0	0	0	0	58.8415	0	1.3755	87.5643	59.8383	65.641	59.2593	99.4506
3608	SNV	C	T	1	6K1	None	6	16	Shared	0	0	19.457	0	0	0	0	0	5.17928	0	38.7837	0	5.67227	3.86266	6.14035	0
3705	SNV	G	T	1	CI	CI protein:p.Val19Leu	7	16	Shared	8.59729	0	0	0	6.25	0	0	0	0	0	5.26649	0	6.54008	9.96016	8	5.53907
3708	SNV	C	A	1	CI	CI protein:p.Leu20Met	5	16	Shared	5.93607	0	5.33333	0	0	0	0	0	0	0	0	0	5.02092	8	9.6	0
3719	SNV	C	A	1	CI	CI protein:p.Asn23Lys	13	16	Shared	6.01852	6.48148	7.86026	8.90688	0	0	5.82707	5.33465	6.06452	0	5.27	5.57602	6.39175	11.6466	8.87097	5.70611
3734	SNV	T	A	1	CI	None	13	16	Shared	6.55738	10.1124	13.8462	7.87037	0	0	7.18608	6.97391	0	6.19299	7.4277	7.32049	9.61538	6.86275	8.01887	7.61317
3792	SNV	G	T	1	CI	CI protein:p.Val48Leu	7	16	Shared	0	0	5.26316	3.51759	0	0	0	0	2.74809	4.67156	0	2.21801	0	5.76923	0	0
3869	SNV	C	T	1	CI	None	5	16	Shared	0	5	0	0	0	0	0	0	3.83142	12.7426	0	0	3.37079	1.40845	0	0
3950	SNV	C	T	1	CI	None	6	16	Shared	0	0	0	6.50407	0	0	0	0	2.87474	0	0	7.15241	4.81481	2.51572	2.8777	0
4130	SNV	C	T	1	CI	None	16	16	Shared	99	100	100	97.7612	94.4444	94.7368	67.8005	99.7838	99.7951	99.7759	99.7775	99.7868	99.6633	99.3939	100	99.6786
4191	SNV	G	T	1	CI	CI protein:p.Ala181Ser	4	16	Shared	0	2.7027	0	0	0	0	0	0	2.08817	2.33375	0	0	0	1.35135	0	0
4235	SNV	C	T	1	CI	None	6	16	Shared	0	0	16.8421	0	0	0	0	0	5.54217	0	40.2498	0	4.69314	4.44444	10.9244	0
4323	SNV	G	T	1	CI	CI protein:p.Glu225*	7	16	Shared	0	4.10959	2.45902	0	0	0	0	0	0	5.06317	1.10554	0	1.17302	2.89017	1.98675	0
4482	SNV	G	T	1	CI	CI protein:p.Val278Phe	13	16	Shared	7.62712	9.09091	2.54237	4.65116	7.14286	0	1.44804	8.01244	4.59364	11.809	2.00195	2.2116	3.24324	1.36054	0	0
4504	SNV	T	C	1	CI	CI protein:p.Ile285Thr	4	16	Shared	0	0	0	2.6738	0	0	0	1.06109	1.83028	0	0	0	0	0	1.30719	0
4666	SNV	A	G	1	CI	CI protein:p.Tyr339Cys	6	16	Shared	0	0	26.6129	0	0	0	0	0	6.88525	0	57.4262	0	11.3636	7.54717	5.19481	0
4714	SNV	G	T	1	CI	CI protein:p.Arg355Leu	5	16	Shared	0	2.24719	0	0	0	0	0	0	1.63265	6.44783	0	1.01802	2.08955	0	0	0
4856	SNV	T	A	1	CI	None	16	16	Shared	100	97.7273	100	99.5413	100	100	99.9092	99.8138	99.6727	99.5728	99.7383	99.7984	100	99.4764	99.3464	99.7111
5327	SNV	A	G	1	CI	None	6	16	Shared	0	0	0	9.7561	0	0	0	0	2.89256	0	0	10.593	4.05405	7.64331	2.06897	0
5387	SNV	T	C	1	CI	None	16	16	Shared	100	100	99.0385	98.7097	100	100	100	99.8136	99.7773	99.754	99.7754	99.7915	100	100	99.2593	99.7145
5474	SNV	A	G	1	CI	None	6	16	Shared	0	0	15.4545	0	0	0	0	0	2.01342	0	16.0529	0	2.4735	4.6875	2.43902	0
5642	SNV	A	G	1	6K2	None	16	16	Shared	100	100	98.9362	100	100	100	99.6454	99.7117	98.8571	99.449	99.4207	99.5935	100	98.2759	100	99.548
5681	SNV	G	A	1	6K2	None	16	16	Shared	100	98.9583	100	99.5146	100	100	100	99.6567	99.4012	99.7467	99.6451	99.7108	100	100	99.3103	99.783
5686	SNV	A	C	1	6K2	6K2 protein:p.Asp44Ala	6	16	Shared	0	0	13.7255	0	0	0	0	0	6.90335	0	39.0166	0	4.46429	6.36943	7.43243	0
5921	SNV	C	T	1	NIa-VPg	None	6	16	Shared	0	0	0	12.0603	0	0	0	0	5.30165	0	0	11.4123	4.85714	4.2328	3.65854	0
6134	SNV	T	C	1	NIa-VPg	None	6	16	Shared	0	0	19.1083	0	0	0	0	0	8.14815	0	39.4281	0	5.44872	6.96203	6.47482	0
6279	SNV	A	G	1	NIa-VPg	NIa-VPg protein:p.Lys189Glu	16	16	Shared	99.3506	97.5	100	100	100	100	99.9001	99.6095	99.0385	98.4679	99.521	99.483	99.0881	100	99.1736	99.7251
6305	SNV	G	A	1	NIa-Pro	None	6	16	Shared	0	0	25.7812	0	0	0	0	0	5.41045	0	37.2344	0	7.10227	10.9091	9.55882	0
6545	SNV	C	T	1	NIa-Pro	None	6	16	Shared	0	0	20.283	0	0	0	0	0	8.45411	0	39.1189	0	5.35055	8.21256	6.17284	0
6893	SNV	A	T	1	NIa-Pro	None	4	16	Shared	0	8.95522	0	0	0	0	0	0	1.76471	3.96311	0	0	0	0	1.27389	0
7055	SNV	A	G	1	NIb	None	11	16	Shared	0	82.2785	23.3918	81.4815	0	0	0	0	88.9776	99.3182	57.6763	87.8968	84.9206	87.0968	78.9474	99.5404
7370	SNV	T	C	1	NIb	None	6	16	Shared	0	0	22.3684	0	0	0	0	0	3.27613	0	39.2546	0	6.11765	9.09091	7.27273	0
7400	SNV	A	G	1	NIb	None	16	16	Shared	100	97.5904	100	100	97.7273	100	99.8026	99.5461	99.6497	99.4603	99.5457	99.5475	99.4832	99.3827	100	99.5861
7455	SNV	G	T	1	NIb	NIb protein:p.Asp145Tyr	9	16	Shared	0	0	0	79.1444	0	0	0	0	59.3804	1.43494	1.25472	88.1794	58.0214	58.8608	54.491	99.102
7691	SNV	G	A	1	NIb	None	6	16	Shared	0	67.3913	0	0	0	0	0	0	15.5288	98.3826	0	0	12.685	9.13978	16.3842	0
7786	Deletion	C	-	1	NIb	NIb protein:p.Leu256fs	5	16	Shared	0	5.30973	0	0	2.8169	0	0	0	1.12705	3.14728	0	1.00966	0	0	0	0
7844	SNV	G	A	1	NIb	None	16	16	Shared	100	100	99.5726	99.3243	100	100	99.5105	99.712	99.4286	99.601	99.4662	99.564	99.639	97.7974	99.1701	99.5747
7892	SNV	A	G	1	NIb	None	9	16	Shared	41.9753	14.1593	16.2393	6.12903	55.3571	55.8824	99.0264	43.5358	0	0	0	0	0	0	1.28755	0
8154	SNV	T	C	1	NIb	None	6	16	Shared	0	11.3208	0	0	0	0	0	0	2.44253	13.9324	0	0	2.11864	2.45098	4.44444	0
8562	SNV	G	A	1	NIb	NIb protein:p.Val514Ile	13	16	Shared	40.8163	15.5963	12.6697	11.9355	38.806	34.7826	1.2024	52.8464	4.53515	0	0	10.3471	6.84411	7.62712	7.74908	0
8591	SNV	A	G	1	CP	None	6	16	Shared	0	0	38.1356	0	0	0	0	0	9.38166	0	55.2028	0	6.78261	6.47482	6.48855	0
8601	SNV	G	A	1	CP	coat protein:p.Glu9Lys	6	16	Shared	0	0	28.2609	0	0	0	0	0	7.63569	0	40.7666	0	8.24588	10.1587	6.73401	0
8621	SNV	G	A	1	CP	None	8	16	Shared	0	0	0	84.2667	0	0	0	0	60.4336	0	1.21811	89.4712	61.8182	63.142	63.9456	99.1824
8664	SNV	C	T	1	CP	coat protein:p.Pro30Ser	6	16	Shared	9.52381	1.6129	1.0453	0	16.3934	0	98.0914	0	0	0	0	0	0	0	1.36986	0
8892	SNV	A	G	1	CP	coat protein:p.Thr106Ala	16	16	Shared	100	99.2063	99.5392	100	98.0392	100	99.7856	99.7082	99.7859	99.716	99.6348	99.7344	99.5008	98.2759	99.1837	99.7963
9090	SNV	A	G	1	CP	coat protein:p.Ser172Gly	6	16	Shared	0	0	33.0739	0	0	0	0	0	9.65854	0	56.5716	0	10.2526	9.23567	10.6583	0
9482	SNV	C	T	1	CP	None	11	16	Shared	0	35.0575	43.5583	81.3953	0	0	0	0	86.8657	99.4323	57.3769	88.5252	84.0909	85.9155	89.5954	99.4922
9622	SNV	T	C	1		None	6	16	Shared	0	0	28.2051	0	0	0	0	0	7.59259	0	41.855	0	10.8262	7.27273	4.32432	0
9687	SNV	A	T	1		None	13	16	Shared	45.098	11.2903	15.0442	11.4943	57.6923	25	1.24777	55.7272	4.05405	0	0	10.5225	5.88235	3.9548	6.33803	0
2907^2908	Insertion	-	A	1	P3	P3 protein:p.Ser157fs	15	16	Shared	3.61446	7.40741	8.82353	6.59341	0	16.6667	7.18133	5.56449	3.92749	5.34165	5.78057	5.67958	3.57143	4.54545	3.44828	4.91694
