# Supplementary material for: Genetic diversity and dynamics of plum pox virus populations in the alternative host American plum
Source: Arch Virol. 2026 Jan 26;171(3):65. doi: 10.1007/s00705-025-06502-3 (PMC12835043; doi:10.1007/s00705-025-06502-3)
Supplement: Supplementary file 3 — Supplementary file3 (XLSX 10 KB) [file 705_2025_6502_MOESM3_ESM.xlsx]

## Sheet: Sheet1
Sample Name	Insertion Count	Reference Count	Total Count	Insertion Freq.
Pp Inoc 1	13	318	331	3.92749
Pp Inoc 2	351	6209	6571	5.34165
Pp Inoc 3	441	7164	7629	5.78057
Pp Inoc 4	837	13869	14737	5.67958
Pp CID2 1	7	189	196	3.57143
Pp CID2 2	2	120	122	1.63934
Pp CID2 3	3	84	87	3.44828
Pp CID2 4	444	8576	9030	4.91694
Combined Pp Reads	2098	36529	38703	4.91694
Pa Inoc 1	3	80	83	3.61446
Pa Inoc 2	4	50	54	7.40741
Pa Inoc 3	6	62	68	8.82353
Pa Inoc 4	6	85	91	6.59341
Pa CID2 1	0	21	21	0
Pa CID2 2	2	10	12	16.6667
Pa CID2 3	40	513	557	7.18133
Pa CID2 4	346	5857	6218	5.56449
Combined Pa Reads	407	6678	7104	5.56449
