# Supplementary material for: Genetic diversity and dynamics of plum pox virus populations in the alternative host American plum
Source: Arch Virol. 2026 Jan 26;171(3):65. doi: 10.1007/s00705-025-06502-3 (PMC12835043; doi:10.1007/s00705-025-06502-3)
Supplement: Supplementary file 4 — Supplementary file4 (XLSX 16 KB) [file 705_2025_6502_MOESM4_ESM.xlsx]

## Sheet: Sheet1
GenBank	Host	Country
MW412433	Prunus_domestica	Bosnia_Herzegovina
LC375128	Prunus_domestica	Bulgaria
LC375129	Prunus_domestica	Bulgaria
LC375130	Prunus_domestica	Bulgaria
MZ440737	Prunus	Canada
MZ440738	Prunus	Canada
MZ440739	Prunus	Canada
MZ440740	Prunus	Canada
MZ440741	Prunus	Canada
AY953261	Prunus_domestica	Canada
AY953266	Prunus_domestica	Canada
KU948432	Prunus_domestica	Canada
AY953265	Prunus_glandulosa	Canada
AY912057	Prunus_persica	Canada
AY912058	Prunus_persica	Canada
AY953262	Prunus_persica	Canada
AY953263	Prunus_persica	Canada
AY953264	Prunus_persica	Canada
AY953267	Prunus_persica	Canada
KP998124	Prunus_persica	Canada
AY912056	Prunus_persica_var_nectarina	Canada
MK208991	Prunus_armeniaca	China
MK208988	Prunus_mume	China
MK208989	Prunus_mume	China
MK208990	Prunus_mume	China
X16415	Prunus_domestica	France
D13751	Prunus_domestica	Germany
KU508427	Prunus_domestica	Germany
OQ389521	Prunus_domestica	Germany
LC375059	Prunus_armeniaca	Japan
LC375065	Prunus_armeniaca	Japan
AB576052	Prunus_domestica	Japan
LC375060	Prunus_domestica	Japan
LC375069	Prunus_domestica	Japan
AB545926	Prunus_mume	Japan
AB576045	Prunus_mume	Japan
AB576046	Prunus_mume	Japan
AB576047	Prunus_mume	Japan
AB576048	Prunus_mume	Japan
AB576049	Prunus_mume	Japan
AB576050	Prunus_mume	Japan
AB576051	Prunus_mume	Japan
AB576053	Prunus_mume	Japan
AB576054	Prunus_mume	Japan
AB576055	Prunus_mume	Japan
AB576056	Prunus_mume	Japan
AB576057	Prunus_mume	Japan
AB576058	Prunus_mume	Japan
AB576059	Prunus_mume	Japan
AB576060	Prunus_mume	Japan
AB576061	Prunus_mume	Japan
AB576062	Prunus_mume	Japan
AB576063	Prunus_mume	Japan
AB576065	Prunus_mume	Japan
AB576066	Prunus_mume	Japan
AB576067	Prunus_mume	Japan
AB576068	Prunus_mume	Japan
AB576069	Prunus_mume	Japan
AB576070	Prunus_mume	Japan
AB576071	Prunus_mume	Japan
AB576072	Prunus_mume	Japan
AB576073	Prunus_mume	Japan
AB576074	Prunus_mume	Japan
AB576075	Prunus_mume	Japan
AB576076	Prunus_mume	Japan
AB576077	Prunus_mume	Japan
AB576078	Prunus_mume	Japan
AB576079	Prunus_mume	Japan
AB576080	Prunus_mume	Japan
LC374954	Prunus_mume	Japan
LC374955	Prunus_mume	Japan
LC374956	Prunus_mume	Japan
LC374957	Prunus_mume	Japan
LC374958	Prunus_mume	Japan
LC374959	Prunus_mume	Japan
LC374960	Prunus_mume	Japan
LC374961	Prunus_mume	Japan
LC374962	Prunus_mume	Japan
LC374963	Prunus_mume	Japan
LC374964	Prunus_mume	Japan
LC374965	Prunus_mume	Japan
LC374966	Prunus_mume	Japan
LC374967	Prunus_mume	Japan
LC374968	Prunus_mume	Japan
LC374969	Prunus_mume	Japan
LC374970	Prunus_mume	Japan
LC374971	Prunus_mume	Japan
LC374972	Prunus_mume	Japan
LC374973	Prunus_mume	Japan
LC374974	Prunus_mume	Japan
LC374975	Prunus_mume	Japan
LC374976	Prunus_mume	Japan
LC374977	Prunus_mume	Japan
LC374978	Prunus_mume	Japan
LC374979	Prunus_mume	Japan
LC374980	Prunus_mume	Japan
LC374981	Prunus_mume	Japan
LC374982	Prunus_mume	Japan
LC374983	Prunus_mume	Japan
LC374984	Prunus_mume	Japan
LC374985	Prunus_mume	Japan
LC374986	Prunus_mume	Japan
LC374987	Prunus_mume	Japan
LC374988	Prunus_mume	Japan
LC374989	Prunus_mume	Japan
LC374990	Prunus_mume	Japan
LC374991	Prunus_mume	Japan
LC374992	Prunus_mume	Japan
LC374993	Prunus_mume	Japan
LC374994	Prunus_mume	Japan
LC374995	Prunus_mume	Japan
LC374996	Prunus_mume	Japan
LC374997	Prunus_mume	Japan
LC374998	Prunus_mume	Japan
LC374999	Prunus_mume	Japan
LC375000	Prunus_mume	Japan
LC375001	Prunus_mume	Japan
LC375002	Prunus_mume	Japan
LC375003	Prunus_mume	Japan
LC375004	Prunus_mume	Japan
LC375005	Prunus_mume	Japan
LC375006	Prunus_mume	Japan
LC375007	Prunus_mume	Japan
LC375008	Prunus_mume	Japan
LC375009	Prunus_mume	Japan
LC375010	Prunus_mume	Japan
LC375011	Prunus_mume	Japan
LC375012	Prunus_mume	Japan
LC375013	Prunus_mume	Japan
LC375014	Prunus_mume	Japan
LC375015	Prunus_mume	Japan
LC375016	Prunus_mume	Japan
LC375017	Prunus_mume	Japan
LC375018	Prunus_mume	Japan
LC375019	Prunus_mume	Japan
LC375020	Prunus_mume	Japan
LC375021	Prunus_mume	Japan
LC375022	Prunus_mume	Japan
LC375023	Prunus_mume	Japan
LC375024	Prunus_mume	Japan
LC375025	Prunus_mume	Japan
LC375026	Prunus_mume	Japan
LC375027	Prunus_mume	Japan
LC375028	Prunus_mume	Japan
LC375029	Prunus_mume	Japan
LC375030	Prunus_mume	Japan
LC375031	Prunus_mume	Japan
LC375032	Prunus_mume	Japan
LC375033	Prunus_mume	Japan
LC375034	Prunus_mume	Japan
LC375035	Prunus_mume	Japan
LC375036	Prunus_mume	Japan
LC375037	Prunus_mume	Japan
LC375038	Prunus_mume	Japan
LC375039	Prunus_mume	Japan
LC375040	Prunus_mume	Japan
LC375041	Prunus_mume	Japan
LC375042	Prunus_mume	Japan
LC375043	Prunus_mume	Japan
LC375044	Prunus_mume	Japan
LC375045	Prunus_mume	Japan
LC375046	Prunus_mume	Japan
LC375047	Prunus_mume	Japan
LC375048	Prunus_mume	Japan
LC375049	Prunus_mume	Japan
LC375050	Prunus_mume	Japan
LC375051	Prunus_mume	Japan
LC375052	Prunus_mume	Japan
LC375053	Prunus_mume	Japan
LC375054	Prunus_mume	Japan
LC375055	Prunus_mume	Japan
LC375056	Prunus_mume	Japan
LC375057	Prunus_mume	Japan
LC375058	Prunus_mume	Japan
LC375061	Prunus_mume	Japan
LC375062	Prunus_mume	Japan
LC375063	Prunus_mume	Japan
LC375064	Prunus_mume	Japan
LC375066	Prunus_mume	Japan
LC375067	Prunus_mume	Japan
LC375068	Prunus_mume	Japan
LC375070	Prunus_mume	Japan
LC375071	Prunus_mume	Japan
LC375072	Prunus_mume	Japan
LC375073	Prunus_mume	Japan
LC375074	Prunus_mume	Japan
LC375075	Prunus_mume	Japan
LC375076	Prunus_mume	Japan
LC375077	Prunus_mume	Japan
LC375078	Prunus_mume	Japan
LC375079	Prunus_mume	Japan
LC375080	Prunus_mume	Japan
LC375081	Prunus_mume	Japan
LC375082	Prunus_mume	Japan
LC375083	Prunus_mume	Japan
LC375084	Prunus_mume	Japan
LC375085	Prunus_mume	Japan
LC375086	Prunus_mume	Japan
LC375087	Prunus_mume	Japan
LC375088	Prunus_mume	Japan
LC375089	Prunus_mume	Japan
LC375090	Prunus_mume	Japan
LC375091	Prunus_mume	Japan
LC375092	Prunus_mume	Japan
LC375093	Prunus_mume	Japan
LC375094	Prunus_mume	Japan
LC375095	Prunus_mume	Japan
LC375096	Prunus_mume	Japan
LC375097	Prunus_mume	Japan
LC375098	Prunus_mume	Japan
LC375099	Prunus_mume	Japan
LC375100	Prunus_mume	Japan
LC375101	Prunus_mume	Japan
LC375102	Prunus_mume	Japan
LC375103	Prunus_mume	Japan
LC375104	Prunus_mume	Japan
LC375105	Prunus_mume	Japan
LC375106	Prunus_mume	Japan
LC375107	Prunus_mume	Japan
LC375108	Prunus_mume	Japan
LC375109	Prunus_mume	Japan
LC375110	Prunus_mume	Japan
LC375111	Prunus_mume	Japan
LC375112	Prunus_mume	Japan
LC375113	Prunus_mume	Japan
LC375114	Prunus_mume	Japan
LC375115	Prunus_mume	Japan
LC375116	Prunus_mume	Japan
LC375117	Prunus_mume	Japan
LC375118	Prunus_mume	Japan
LC375119	Prunus_mume	Japan
LC375120	Prunus_mume	Japan
LC375121	Prunus_mume	Japan
LC375122	Prunus_mume	Japan
LC375123	Prunus_mume	Japan
LC375124	Prunus_mume	Japan
LC375125	Prunus_mume	Japan
LC375126	Prunus_mume	Japan
LC600460	Prunus_mume	Japan
LC600461	Prunus_mume	Japan
LC600464	Prunus_mume	Japan
LC600465	Prunus_mume	Japan
AB576064	Prunus_persica	Japan
LC600459	Prunus_persica	Japan
LC600462	Prunus_persica	Japan
LC600463	Prunus_persica	Japan
LT600781	Prunus_armeniaca	Kazakhstan
LT600779	Prunus_domestica	Kazakhstan
LT600780	Prunus_domestica	Kazakhstan
LT600782	Prunus_domestica	Kazakhstan
OQ335843	Prunus	Romania
LC375131	Prunus_domestica	Serbia
GU461890	Prunus_domestica	Slovakia
HF585098	Prunus_persica	Slovakia
LT158756	Prunus_persica	Slovakia
LC375132	Prunus_domestica	Slovenia
LC331298	Prunus_mume	South Korea
LC333553	Prunus_persica	South Korea
LC333552	Prunus_persica	South Korea
LC333268	Prunus_persica	South Korea
KJ849228	Prunus_salicina	Spain
MK372943	Prunus_armeniaca	Turkey
MK372945	Prunus_armeniaca	Turkey
MK372955	Prunus_armeniaca	Turkey
MK372957	Prunus_armeniaca	Turkey
MK372959	Prunus_armeniaca	Turkey
MK372960	Prunus_armeniaca	Turkey
MK372965	Prunus_armeniaca	Turkey
MK372966	Prunus_armeniaca	Turkey
MK372968	Prunus_armeniaca	Turkey
MK372969	Prunus_armeniaca	Turkey
MK372971	Prunus_armeniaca	Turkey
MK372972	Prunus_armeniaca	Turkey
MK372975	Prunus_armeniaca	Turkey
MK372976	Prunus_armeniaca	Turkey
MK372980	Prunus_armeniaca	Turkey
MK372981	Prunus_armeniaca	Turkey
MK372942	Prunus_domestica	Turkey
MK372944	Prunus_domestica	Turkey
MK372946	Prunus_domestica	Turkey
MK372947	Prunus_domestica	Turkey
MK372948	Prunus_domestica	Turkey
MK372949	Prunus_domestica	Turkey
MK372950	Prunus_domestica	Turkey
MK372951	Prunus_domestica	Turkey
MK372952	Prunus_domestica	Turkey
MK372953	Prunus_domestica	Turkey
MK372954	Prunus_domestica	Turkey
MK372956	Prunus_domestica	Turkey
MK372958	Prunus_domestica	Turkey
MK372961	Prunus_domestica	Turkey
MK372962	Prunus_domestica	Turkey
MK372963	Prunus_domestica	Turkey
MK372964	Prunus_domestica	Turkey
MK372967	Prunus_domestica	Turkey
MK372970	Prunus_domestica	Turkey
MK372973	Prunus_domestica	Turkey
MK372974	Prunus_domestica	Turkey
MK372977	Prunus_domestica	Turkey
MK372978	Prunus_domestica	Turkey
MK372979	Prunus_domestica	Turkey
MK372982	Prunus_domestica	Turkey
MK372983	Prunus_domestica	Turkey
MK372984	Prunus_domestica	Turkey
MK372985	Prunus_domestica	Turkey
KR028387	Prunus_cerasifera	Ukraine
KR006730	Prunus_domestica	Ukraine
KR006729	Prunus_persica	Ukraine
KR028385	Prunus_persica	Ukraine
KR028386	Prunus_persica_var_nectarina	Ukraine
LC375127	Prunus	United Kingdom
EF611241	Pisum_sativum	USA
EF611242	Pisum_sativum	USA
EF611243	Pisum_sativum	USA
EF611244	Pisum_sativum	USA
EF611248	Pisum_sativum	USA
EF611247	Pisum_sativum	USA
EF611246	Pisum_sativum	USA
EF611245	Pisum_sativum	USA
AF401296	Prunus_domestica	USA
PQ197418	Prunus_domestica	USA
PQ197417	Prunus_domestica	USA
PQ197422	Prunus_domestica	USA
PQ197419	Prunus_domestica	USA
MT495413	Prunus_domestica	USA
AF401295	Prunus_persica	USA
DQ465242	Prunus_persica	USA
DQ465243	Prunus_persica	USA
EF640933	Prunus_persica	USA
EF640934	Prunus_persica	USA
EF640935	Prunus_persica	USA
EF640936	Prunus_persica	USA
EF640937	Prunus_persica	USA
EF640938	Prunus_persica	USA
EF640939	Prunus_persica	USA
PQ197421	Prunus_persica	USA
PX208212	Prunus_persica	USA
PQ197420	Prunus_salicinaxcerasifera	USA
